# Supplementary material for: The sustainable health Agenda in the Americas: Pre-pandemic gaps and 2030 estimates of the SDGs indicators
Source: PLoS One. 2022 Jun 21;17(6):e0270301. doi: 10.1371/journal.pone.0270301 (PMC9212141; doi:10.1371/journal.pone.0270301)
Supplement: S1 Database — (XLSX) [file pone.0270301.s002.xlsx]

## Sheet: Original dataset
country	code	region	income_group	year	v311	v311var	v312	v322	v321	v321m	v321f	v331	v331var	v331m	v331varm	v331f	v331varf	v332	v332var	v332m	v332mvar	v332f	v332fvar	v333	v335	v334	v334var	v341	v341m	v341f	v342	v342m	v342f	v352	v361	v372	v371	v381	v391	v391var	v391m	v391mvar	v391f	v391fvar	v391a	v391avar	v391am	v391amvar	v391af
Afghanistan	AFG	EMR	Low	1990	1340	878 - 1 950		73.5	175.1	180.1	169.7
Afghanistan	AFG	EMR	Low	1991				72	168.9	173.8	163.5
Afghanistan	AFG	EMR	Low	1992				70.6	162.9	167.9	157.6
Afghanistan	AFG	EMR	Low	1993				69.1	157.4	162.5	152.1
Afghanistan	AFG	EMR	Low	1994				67.7	152.4	157.5	147
Afghanistan	AFG	EMR	Low	1995				66.4	147.8	152.9	142.4
Afghanistan	AFG	EMR	Low	1996				65.1	143.5	148.6	138.1
Afghanistan	AFG	EMR	Low	1997				64	139.6	144.6	134.2
Afghanistan	AFG	EMR	Low	1998				62.9	135.8	140.8	130.6
Afghanistan	AFG	EMR	Low	1999				61.9	132.3	137.1	127.1
Afghanistan	AFG	EMR	Low	2000	1100	745 - 1 570		60.8	128.8	133.5	123.8																	34.4	36.6	32.1	5.7	10	1					22
Afghanistan	AFG	EMR	Low	2001				59.8	125.3	129.9	120.4
Afghanistan	AFG	EMR	Low	2002				58.7	121.7	126.2	116.9
Afghanistan	AFG	EMR	Low	2003				57.5	117.9	122.4	113.2
Afghanistan	AFG	EMR	Low	2004				56.3	114.1	118.5	109.4
Afghanistan	AFG	EMR	Low	2005				55	110.1	114.5	105.5																	34.1	36.5	31.6	6.3	10.8	1.5					26
Afghanistan	AFG	EMR	Low	2006				53.7	106.1	110.5	101.5
Afghanistan	AFG	EMR	Low	2007				52.3	102	106.4	97.4
Afghanistan	AFG	EMR	Low	2008				50.9	97.9	102.2	93.3
Afghanistan	AFG	EMR	Low	2009				49.5	93.9	98.2	89.4
Afghanistan	AFG	EMR	Low	2010				48.1	90	94.2	85.5							189	123-270					15.92	12246738			31.7	34.1	29.4	5.1	8.6	1.4					28
Afghanistan	AFG	EMR	Low	2011				46.7	86.2	90.3	81.7							189	123-270					19.86	12600642
Afghanistan	AFG	EMR	Low	2012				45.3	82.6	86.7	78.2							189	122-270					11.76	14045789
Afghanistan	AFG	EMR	Low	2013				44	79.2	83.3	74.8							189	122-270					8.75	13291651											87
Afghanistan	AFG	EMR	Low	2014				42.7	76	80.1	71.7							189	122-270					11.26	13384908
Afghanistan	AFG	EMR	Low	2015	396	253 - 620		41.5	73.1	77.2	68.8							189	122-270					14.22	13765392	0.5	0.29-0.78	29.8	31.9	27.8	4.8	7.8	1.5					34
Afghanistan	AFG	EMR	Low	2016			58.7999	40.3	70.4	74.4	66.2							189	122-270					23	13275429			29.8	31.8	27.7	4.7	7.6	1.5	0.2	15.1		42.2		95	85-104	96	85-106	95	85-104	211	189-231	229	205-254	195
Afghanistan	AFG	EMR	Low	2017				39.2	67.9	71.8	63.7							189	122-270	179	80.0-279.0	199	89.0-308.0	23.01	13547677													37
Afghanistan	AFG	EMR	Low	2018			58.7999
Albania	ALB	EUR	Up-Mid	1990	71	58 - 88		12.6	40.1	43.7	36.4
Albania	ALB	EUR	Up-Mid	1991				12.4	38.4	41.8	34.8
Albania	ALB	EUR	Up-Mid	1992				12.3	36.8	40.1	33.4
Albania	ALB	EUR	Up-Mid	1993				12.2	35.4	38.5	32.1
Albania	ALB	EUR	Up-Mid	1994				12.1	33.9	36.9	30.8
Albania	ALB	EUR	Up-Mid	1995				12	32.4	35.3	29.4
Albania	ALB	EUR	Up-Mid	1996				11.9	30.9	33.6	28
Albania	ALB	EUR	Up-Mid	1997				11.8	29.3	31.9	26.6
Albania	ALB	EUR	Up-Mid	1998				11.6	27.7	30.2	25.1
Albania	ALB	EUR	Up-Mid	1999				11.3	26.1	28.4	23.7
Albania	ALB	EUR	Up-Mid	2000	43	33 - 56		11	24.5	26.7	22.2																	19.4	23.1	14.9	5.5	7.4	3.5					44
Albania	ALB	EUR	Up-Mid	2001				10.6	22.9	25	20.8
Albania	ALB	EUR	Up-Mid	2002				10.1	21.4	23.3	19.4
Albania	ALB	EUR	Up-Mid	2003				9.6	19.9	21.7	18
Albania	ALB	EUR	Up-Mid	2004				9.1	18.5	20.2	16.8
Albania	ALB	EUR	Up-Mid	2005				8.6	17.2	18.7	15.6																	18.8	22.1	15	6.7	7.7	5.7					48
Albania	ALB	EUR	Up-Mid	2006				8.2	16	17.4	14.5
Albania	ALB	EUR	Up-Mid	2007				7.7	14.8	16.1	13.5
Albania	ALB	EUR	Up-Mid	2008				7.2	13.8	15	12.6
Albania	ALB	EUR	Up-Mid	2009				6.8	12.8	13.9	11.7																										13.9
Albania	ALB	EUR	Up-Mid	2010				6.4	12	13	11							17	14-19						61			18.6	22.3	14.6	7.8	9.5	6.1					55
Albania	ALB	EUR	Up-Mid	2011				6.1	11.3	12.2	10.3							17	14-19						53
Albania	ALB	EUR	Up-Mid	2012				5.9	10.7	11.5	9.7							16	14-19						53
Albania	ALB	EUR	Up-Mid	2013				5.7	10.1	10.9	9.3							19	16-22						55
Albania	ALB	EUR	Up-Mid	2014				5.8	9.7	10.5	8.9							16	14-19						33
Albania	ALB	EUR	Up-Mid	2015	29	16 - 46		5.9	9.4	10.1	8.6							16	14-19						16	1.29	0.83-1.91	17.4	20.9	13.7	6	7.6	4.4			18.9		58
Albania	ALB	EUR	Up-Mid	2016				6	9.1	9.7	8.3							16	14-19						21			17	20.7	13.1	6.3	7.9	4.7	7.5	13.6				105	70-147	118	81-164	92	60-131	68	46-96	82	57-115	55
Albania	ALB	EUR	Up-Mid	2017			99.8	6.1	8.8	9.5	8.1	0.03	0.03-0.04	0.05	0.04-0.05	0.02	0.02-0.02	20	17-23	25	20.0-31.0	14	11.0-17.0		6													59
Albania	ALB	EUR	Up-Mid	2018			99.8																														4.9
Algeria	DZA	AFR	Up-Mid	1987
Algeria	DZA	AFR	Up-Mid	1990	216	141 - 327		23.5	49.6	53.7	45.3
Algeria	DZA	AFR	Up-Mid	1991				23.1	48.3	52.3	44.2
Algeria	DZA	AFR	Up-Mid	1992				22.7	47.2	51.1	43.2
Algeria	DZA	AFR	Up-Mid	1993				22.4	46.1	49.9	42.1
Algeria	DZA	AFR	Up-Mid	1994				22.1	44.9	48.6	41
Algeria	DZA	AFR	Up-Mid	1995				21.8	43.7	47.3	39.9
Algeria	DZA	AFR	Up-Mid	1996				21.5	42.5	46.2	38.7
Algeria	DZA	AFR	Up-Mid	1997				21.4	41.6	45.1	37.9
Algeria	DZA	AFR	Up-Mid	1998				21.4	40.8	44.3	37.2
Algeria	DZA	AFR	Up-Mid	1999				21.4	40.2	43.4	36.9
Algeria	DZA	AFR	Up-Mid	2000	170	118 - 241		21.4	39.7	42.5	36.7																	21.1	23.1	19.1	4.1	5.6	2.5					56
Algeria	DZA	AFR	Up-Mid	2001				21.3	38.9	41.6	36
Algeria	DZA	AFR	Up-Mid	2002				21.1	37.8	40.7	34.8
Algeria	DZA	AFR	Up-Mid	2003				20.7	36.5	38.9	34
Algeria	DZA	AFR	Up-Mid	2004				20.1	35	37.1	32.8
Algeria	DZA	AFR	Up-Mid	2005				19.5	33.5	35.5	31.5																	17.6	18.9	16.2	3.8	5.3	2.2					61
Algeria	DZA	AFR	Up-Mid	2006				18.9	32.1	33.8	30.2																										74.7
Algeria	DZA	AFR	Up-Mid	2007				18.4	30.7	32.4	28.9																									9
Algeria	DZA	AFR	Up-Mid	2008				17.9	29.4	31	27.8
Algeria	DZA	AFR	Up-Mid	2009				17.4	28.3	29.9	26.7
Algeria	DZA	AFR	Up-Mid	2010			96.5999	16.9	27.4	28.9	25.8							77	59-98					0	10260			15.4	16.4	14.4	3.3	4.9	1.8					68
Algeria	DZA	AFR	Up-Mid	2011				16.5	26.7	28.1	25.2							73	56-92					0	11831
Algeria	DZA	AFR	Up-Mid	2012				16.2	26.1	27.5	24.7							73	56-92					0.02	7471
Algeria	DZA	AFR	Up-Mid	2013			96.5999	15.9	25.7	27	24.4							67	52-85					0	22713												77.2
Algeria	DZA	AFR	Up-Mid	2014				15.7	25.3	26.7	23.9							72	55-91					0	5460
Algeria	DZA	AFR	Up-Mid	2015	140	82 - 244		15.5	24.9	26.4	23.5							74	57-94					0	7561	0.22	0.12-0.34	14.4	15.4	13.3	3.2	4.8	1.7					76
Algeria	DZA	AFR	Up-Mid	2016				15.2	24.5	25.9	23							70	54-89					0	10752			14.2	15.2	13.2	3.2	4.7	1.7	0.9					40	31-70	43	34-74	38	29-67	50	39-86	55	44-94	44
Algeria	DZA	AFR	Up-Mid	2017				14.9	24	25.5	22.5	0.03	0.03-0.03	0.03	0.03-0.04	0.03	0.03-0.03	70	53-88	81	53.0-110.0	58	38.0-78.0	0	13140													78
Algeria	DZA	AFR	Up-Mid	2018
Andorra	AND	EUR	Hi	1990				3.9	8.5	9.4	7.6
Andorra	AND	EUR	Hi	1991				3.6	8	8.8	7.2
Andorra	AND	EUR	Hi	1992				3.4	7.5	8.3	6.7
Andorra	AND	EUR	Hi	1993				3.2	7.1	7.7	6.4
Andorra	AND	EUR	Hi	1994				2.9	6.7	7.3	6
Andorra	AND	EUR	Hi	1995				2.8	6.3	6.9	5.7
Andorra	AND	EUR	Hi	1996				2.6	6	6.5	5.4
Andorra	AND	EUR	Hi	1997				2.4	5.7	6.2	5.1
Andorra	AND	EUR	Hi	1998				2.3	5.4	5.9	4.9
Andorra	AND	EUR	Hi	1999				2.2	5.2	5.7	4.7
Andorra	AND	EUR	Hi	2000				2.1	5	5.4	4.5
Andorra	AND	EUR	Hi	2001				2	4.8	5.3	4.4
Andorra	AND	EUR	Hi	2002				1.9	4.7	5.1	4.2
Andorra	AND	EUR	Hi	2003				1.9	4.5	4.9	4.1
Andorra	AND	EUR	Hi	2004				1.8	4.4	4.8	4
Andorra	AND	EUR	Hi	2005				1.8	4.3	4.7	3.9
Andorra	AND	EUR	Hi	2006				1.8	4.2	4.6	3.8
Andorra	AND	EUR	Hi	2007				1.8	4.2	4.5	3.8
Andorra	AND	EUR	Hi	2008				1.7	4.1	4.4	3.7
Andorra	AND	EUR	Hi	2009				1.7	4	4.4	3.6
Andorra	AND	EUR	Hi	2010				1.7	3.9	4.3	3.6							9.5	8.2-11						0
Andorra	AND	EUR	Hi	2011				1.6	3.9	4.2	3.5							4.1	3.5-4.8						0
Andorra	AND	EUR	Hi	2012				1.6	3.8	4.1	3.4							13	Nov-15						0
Andorra	AND	EUR	Hi	2013				1.6	3.7	4.1	3.4							7.1	6.1-8.2						0
Andorra	AND	EUR	Hi	2014				1.6	3.6	4	3.3							8.7	7.5-10						0
Andorra	AND	EUR	Hi	2015				1.5	3.5	3.9	3.2							5.9	5-6.8						0	0.08	0.00-1.65
Andorra	AND	EUR	Hi	2016				1.5	3.4	3.7	3.1							6	5.1-6.9						0									11.3
Andorra	AND	EUR	Hi	2017			100	1.4	3.3	3.6	3							1.5	1.3-1.7	2	1.6-2.4	1	0.8-1.2		0
Andorra	AND	EUR	Hi	2018
Angola	AGO	AFR	Low-Mid	1990	1160	627 - 2 020		54	223.5	235	211.6
Angola	AGO	AFR	Low-Mid	1991				54	223.6	234.9	211.7
Angola	AGO	AFR	Low-Mid	1992				54	223.7	235.1	211.8
Angola	AGO	AFR	Low-Mid	1993				54	223.8	235.1	211.6
Angola	AGO	AFR	Low-Mid	1994				53.9	223.5	235.1	211.4
Angola	AGO	AFR	Low-Mid	1995				53.7	222.7	234.3	210.6
Angola	AGO	AFR	Low-Mid	1996				53.5	221.3	232.9	209
Angola	AGO	AFR	Low-Mid	1997				53	218.9	230.5	206.6
Angola	AGO	AFR	Low-Mid	1998				52.4	215.6	227.1	203.4
Angola	AGO	AFR	Low-Mid	1999				51.6	211.4	222.8	199.3
Angola	AGO	AFR	Low-Mid	2000	924	472 - 1 730		50.7	206.3	217.5	194.5																	24	24.2	23.8	7.9	11.9	4					22
Angola	AGO	AFR	Low-Mid	2001				49.7	200.3	211.3	188.9
Angola	AGO	AFR	Low-Mid	2002				48.4	193.4	204.1	182.1
Angola	AGO	AFR	Low-Mid	2003				47	185.7	196	174.7
Angola	AGO	AFR	Low-Mid	2004				45.6	177	187	166.5
Angola	AGO	AFR	Low-Mid	2005				43.9	167.8	177.4	157.6																	21.3	21.5	21.2	7.2	11	3.7					24
Angola	AGO	AFR	Low-Mid	2006				42.3	158.2	167.5	148.4
Angola	AGO	AFR	Low-Mid	2007				40.8	148.7	157.5	139.2
Angola	AGO	AFR	Low-Mid	2008				39.3	139.3	147.7	130.1
Angola	AGO	AFR	Low-Mid	2009				37.9	130	138.1	121.4
Angola	AGO	AFR	Low-Mid	2010			46.5999	36.5	121.3	129.2	113.1							384	249-549					133.76	15879207			18.1	18.6	17.8	5.7	8.7	2.8					35
Angola	AGO	AFR	Low-Mid	2011				35.2	113.2	120.4	105.5							383	248-546					125.54	16066272
Angola	AGO	AFR	Low-Mid	2012				33.9	105.8	112.7	98.2							380	246-543					123.99	16421331
Angola	AGO	AFR	Low-Mid	2013				32.7	99.2	105.8	92.2							376	243-537					130.2	17149903
Angola	AGO	AFR	Low-Mid	2014				31.6	93.6	100	86.7							370	240-529					139.97	17666908											163
Angola	AGO	AFR	Low-Mid	2015	477	221 - 988		30.6	88.9	95.1	82.4							366	237-523					154.48	18534219	4.85	3.29-6.81	16.9	17.6	16.3	5	7.5	2.6					38
Angola	AGO	AFR	Low-Mid	2016			46.5999	29.9	84.6	90.8	78.3							362	235-518					155.66	14419092			16.5	17.2	16	4.7	7	2.5	6.4	23.6		29.8		67	58-76	65	55-74	69	60-79	119	102-135	120	102-137	117
Angola	AGO	AFR	Low-Mid	2017				29.1	81.1	86.9	74.9	0.99	0.73-1.36	0.73	0.55-1.03	1.23	0.90-1.71	359	232-512	455	211.0-700.0	265	123.0-408.0	154.97	14739913													40
Angola	AGO	AFR	Low-Mid	2018
Antigua and Barbuda	ATG	AMR	Hi	1990				14.4	26.3	29	23.4
Antigua and Barbuda	ATG	AMR	Hi	1991				13.6	24.7	27.3	22
Antigua and Barbuda	ATG	AMR	Hi	1992				12.8	23.3	25.8	20.7
Antigua and Barbuda	ATG	AMR	Hi	1993				12.1	22	24.3	19.5
Antigua and Barbuda	ATG	AMR	Hi	1994				11.5	20.7	22.9	18.4
Antigua and Barbuda	ATG	AMR	Hi	1995				10.9	19.5	21.6	17.3
Antigua and Barbuda	ATG	AMR	Hi	1996				10.3	18.4	20.4	16.3
Antigua and Barbuda	ATG	AMR	Hi	1997				9.8	17.4	19.3	15.4
Antigua and Barbuda	ATG	AMR	Hi	1998				9.4	16.5	18.2	14.6
Antigua and Barbuda	ATG	AMR	Hi	1999				9	15.6	17.3	13.9
Antigua and Barbuda	ATG	AMR	Hi	2000				8.6	14.9	16.5	13.2																	23.4	26.8	20.8	2	4.2	0.1					50
Antigua and Barbuda	ATG	AMR	Hi	2001				8.3	14.2	15.7	12.6
Antigua and Barbuda	ATG	AMR	Hi	2002				8	13.6	15	12.1
Antigua and Barbuda	ATG	AMR	Hi	2003				7.7	13	14.3	11.6
Antigua and Barbuda	ATG	AMR	Hi	2004				7.4	12.5	13.8	11.1
Antigua and Barbuda	ATG	AMR	Hi	2005				7	12	13.2	10.7																	21.6	21.8	21.3	1.2	2.4	0					63
Antigua and Barbuda	ATG	AMR	Hi	2006				6.7	11.5	12.7	10.3
Antigua and Barbuda	ATG	AMR	Hi	2007				6.3	11.1	12.2	9.9
Antigua and Barbuda	ATG	AMR	Hi	2008				5.9	10.7	11.7	9.6
Antigua and Barbuda	ATG	AMR	Hi	2009				5.6	10.3	11.3	9.2
Antigua and Barbuda	ATG	AMR	Hi	2010				5.3	9.8	10.8	8.8							8.5	7.3-9.8						134			21.6	24.2	19.3	0.3	0.5	0					69
Antigua and Barbuda	ATG	AMR	Hi	2011				5	9.5	10.3	8.5							7.2	6.2-8.3						133
Antigua and Barbuda	ATG	AMR	Hi	2012				4.8	9.1	9.9	8.2							3.6	3.1-4.1						117
Antigua and Barbuda	ATG	AMR	Hi	2013				4.6	8.7	9.5	7.8							12	Oct-14						1360
Antigua and Barbuda	ATG	AMR	Hi	2014				4.3	8.3	9.1	7.5							3.5	3-Apr						1358
Antigua and Barbuda	ATG	AMR	Hi	2015				4.2	8	8.7	7.2							4.4	3.8-5.1						158	0.38	0.04-4.06	22.6	25.5	19.7	0.8	0	1.5					73
Antigua and Barbuda	ATG	AMR	Hi	2016				4	7.7	8.4	7							3.4	2.9-3.9						176			22.6	25.2	20	0.5	0	0.9	7	7.9				28	24-34	31	26-37	26	21-31	30	25-36	37	31-44	24
Antigua and Barbuda	ATG	AMR	Hi	2017			100	3.8	7.4	8.1	6.7							1.1	0.96-1.3	1.5	1.2-1.8	0.8	0.6-1.0		161													73
Antigua and Barbuda	ATG	AMR	Hi	2018
Argentina	ARG	AMR	Hi	1990	72	64 - 80		15	28.8	31.8	25.7
Argentina	ARG	AMR	Hi	1991				14.7	28.3	31.2	25.3
Argentina	ARG	AMR	Hi	1992				14.7	27.6	30.3	24.7
Argentina	ARG	AMR	Hi	1993				14.5	26.5	29.2	23.7
Argentina	ARG	AMR	Hi	1994				14.1	25.5	28.1	22.7
Argentina	ARG	AMR	Hi	1995				13.4	24.4	27	21.7
Argentina	ARG	AMR	Hi	1996				12.5	23.4	25.9	20.7
Argentina	ARG	AMR	Hi	1997				11.7	22.4	24.8	19.9
Argentina	ARG	AMR	Hi	1998				11.1	21.5	23.8	19
Argentina	ARG	AMR	Hi	1999				10.7	20.6	22.8	18.3
Argentina	ARG	AMR	Hi	2000	60	54 - 65		10.6	19.8	21.9	17.6																	20.6	26.9	14.7	9.5	15.6	3.7					60
Argentina	ARG	AMR	Hi	2001				10.5	19	20.9	17
Argentina	ARG	AMR	Hi	2002				10.3	18.3	20.1	16.4
Argentina	ARG	AMR	Hi	2003				10	17.6	19.3	15.8
Argentina	ARG	AMR	Hi	2004				9.5	17	18.7	15.2
Argentina	ARG	AMR	Hi	2005				8.9	16.5	18.2	14.7																	18.9	24.6	13.6	9	14.4	3.9					68
Argentina	ARG	AMR	Hi	2006				8.3	16.1	17.7	14.3
Argentina	ARG	AMR	Hi	2007				8	15.7	17.3	14
Argentina	ARG	AMR	Hi	2008				7.9	15.4	16.9	13.8
Argentina	ARG	AMR	Hi	2009				7.9	15	16.5	13.4
Argentina	ARG	AMR	Hi	2010				7.7	14.5	16	13							20	18-24					0.07	953102			17.8	22.8	13.2	8.7	14.3	3.3					71
Argentina	ARG	AMR	Hi	2011				7.5	13.9	15.3	12.5							27	23-31					0	952894
Argentina	ARG	AMR	Hi	2012				7.4	13.3	14.6	12							24	20-28					0	938732
Argentina	ARG	AMR	Hi	2013				7.3	12.7	13.9	11.4							24	21-28					0	9699
Argentina	ARG	AMR	Hi	2014				7.1	12	13.2	10.9							25	21-28					0	3733
Argentina	ARG	AMR	Hi	2015	52	44 - 63		6.7	11.4	12.5	10.3							25	22-29					0	5406	0.01	0.01-0.01	16.1	20.2	12.4	8.8	14.5	3.4			65.5		76
Argentina	ARG	AMR	Hi	2016				6.3	10.9	11.9	9.8							27	23-31					0	80002			15.8	19.7	12.2	9.2	15.1	3.5	9.8	14				37	28-49	39	30-51	35	26-48	27	20-35	36	27-47	20
Argentina	ARG	AMR	Hi	2017			93.9	5.9	10.4	11.3	9.4	0.15	0.13-0.17	0.21	0.17-0.24	0.09	0.08-0.10	26	23-31	31	25.0-38.0	22	17.0-27.0	0	1122													76
Argentina	ARG	AMR	Hi	2018
Armenia	ARM	EUR	Low-Mid	1990	58	51 - 65		23	49.6	54.3	44.6
Armenia	ARM	EUR	Low-Mid	1991				22.5	47.3	51.9	42.5
Armenia	ARM	EUR	Low-Mid	1992				21.9	45	49.4	40.4
Armenia	ARM	EUR	Low-Mid	1993				21.3	42.8	47	38.3
Armenia	ARM	EUR	Low-Mid	1994				20.6	40.6	44.7	36.4
Armenia	ARM	EUR	Low-Mid	1995				19.9	38.6	42.5	34.5
Armenia	ARM	EUR	Low-Mid	1996				19.1	36.7	40.4	32.7
Armenia	ARM	EUR	Low-Mid	1997				18.2	34.9	38.4	31.1
Armenia	ARM	EUR	Low-Mid	1998				17.3	33.2	36.6	29.6
Armenia	ARM	EUR	Low-Mid	1999				16.5	31.6	34.8	28.1
Armenia	ARM	EUR	Low-Mid	2000	40	35 - 46		15.7	30	33.1	26.7																	27.8	35.4	21	3.3	5.5	1.3				28.3	44
Armenia	ARM	EUR	Low-Mid	2001				14.9	28.5	31.5	25.4
Armenia	ARM	EUR	Low-Mid	2002				14.2	27.1	30	24.1
Armenia	ARM	EUR	Low-Mid	2003				13.5	25.8	28.5	22.9
Armenia	ARM	EUR	Low-Mid	2004				12.9	24.5	27.1	21.7
Armenia	ARM	EUR	Low-Mid	2005				12.2	23.3	25.8	20.7																	26.5	34.9	19.2	4.4	7.4	1.7				27.2	45
Armenia	ARM	EUR	Low-Mid	2006				11.6	22.1	24.5	19.6
Armenia	ARM	EUR	Low-Mid	2007				11.1	21	23.3	18.6
Armenia	ARM	EUR	Low-Mid	2008				10.5	20	22.1	17.7
Armenia	ARM	EUR	Low-Mid	2009				10	19	21	16.8
Armenia	ARM	EUR	Low-Mid	2010				9.5	18	20	16							61	47-77					0	41986			25.9	35.1	17.9	6	10.1	2.4				39.4	57
Armenia	ARM	EUR	Low-Mid	2011				9	17.1	19	15.2							55	42-69					0	42243
Armenia	ARM	EUR	Low-Mid	2012				8.6	16.3	18	14.4							53	40-67					0	42437
Armenia	ARM	EUR	Low-Mid	2013				8.1	15.5	17.1	13.7							60	46-76					0	38697
Armenia	ARM	EUR	Low-Mid	2014				7.7	14.7	16.3	13							57	44-72					0	38894
Armenia	ARM	EUR	Low-Mid	2015	25	21 - 31	99.8	7.4	14	15.5	12.4							50	38-63					0	39044	0.25	0.04-2.05	23	31.6	15.7	7	11.5	3			24.3		66
Armenia	ARM	EUR	Low-Mid	2016			99.8	7	13.3	14.7	11.8							44	34-56					0	39149			22.3	30.9	15	6.6	10.8	2.8	5.5	17.1		36.9		81	64-102	94	77-117	69	52-90	55	44-69	78	64-96	38
Armenia	ARM	EUR	Low-Mid	2017				6.7	12.6	14	11.2	0.06	0.04-0.08	0.09	0.06-0.12	0.03	0.02-0.04	36	27-45	49	33.0-66.0	24	16.0-32.0	0	39149													69
Armenia	ARM	EUR	Low-Mid	2018
Australia	AUS	WPR	Hi	1990	8	7 - 9		4.6	9.2	10.3	8.1
Australia	AUS	WPR	Hi	1991				4.4	8.7	9.7	7.6
Australia	AUS	WPR	Hi	1992				4.2	8.2	9.1	7.2
Australia	AUS	WPR	Hi	1993				4.1	7.7	8.6	6.8
Australia	AUS	WPR	Hi	1994				3.9	7.3	8.1	6.5
Australia	AUS	WPR	Hi	1995				3.7	7	7.8	6.2
Australia	AUS	WPR	Hi	1996				3.7	6.8	7.5	6
Australia	AUS	WPR	Hi	1997				3.6	6.6	7.3	5.9
Australia	AUS	WPR	Hi	1998				3.6	6.4	7.1	5.7
Australia	AUS	WPR	Hi	1999				3.5	6.3	7	5.6
Australia	AUS	WPR	Hi	2000	9	8 - 10		3.5	6.2	6.8	5.5																	13.1	16.1	10	13.2	20.4	6.1					79
Australia	AUS	WPR	Hi	2001				3.5	6.1	6.7	5.4
Australia	AUS	WPR	Hi	2002				3.4	6	6.6	5.3
Australia	AUS	WPR	Hi	2003				3.4	5.9	6.5	5.3
Australia	AUS	WPR	Hi	2004				3.3	5.8	6.4	5.2
Australia	AUS	WPR	Hi	2005				3.3	5.7	6.3	5.1																	11.4	13.9	8.8	12.3	18.6	6					82
Australia	AUS	WPR	Hi	2006				3.2	5.6	6.1	5
Australia	AUS	WPR	Hi	2007				3.1	5.4	5.9	4.8
Australia	AUS	WPR	Hi	2008				3	5.2	5.7	4.7
Australia	AUS	WPR	Hi	2009				2.9	5	5.5	4.5
Australia	AUS	WPR	Hi	2010				2.8	4.8	5.3	4.3							6.5	5.6-7.6						89732			10	12.1	7.8	12.5	18.6	6.3					84
Australia	AUS	WPR	Hi	2011				2.6	4.6	5	4.1							6.3	5.4-7.3						72560
Australia	AUS	WPR	Hi	2012				2.5	4.3	4.7	3.9							6.6	5.6-7.6						60279
Australia	AUS	WPR	Hi	2013				2.4	4.2	4.5	3.8							6.2	5.3-7.2						144692
Australia	AUS	WPR	Hi	2014				2.4	4	4.3	3.6							6.5	5.6-7.5						54311
Australia	AUS	WPR	Hi	2015	6	5 - 7		2.3	3.8	4.1	3.5							6.1	5.2-7						17476	0.15	0.09-0.23	9.3	11.3	7.3	13.8	20.4	7.2			11.9		86
Australia	AUS	WPR	Hi	2016			97	2.2	3.7	4	3.3							6.6	5.6-7.6						20994			9.1	11	7.2	13.2	19.5	7	10.6	5.6				17	Dec-24	18	13-24	16	Nov-24	8	6-Dec	10	Jul-14	7
Australia	AUS	WPR	Hi	2017				2.1	3.5	3.8	3.2	0.04	0.03-0.05	0.07	0.06-0.09	0.01	0.01-0.01	6.8	5.8-7.8	7.2	5.7-8.7	6.4	5.0-7.7		20123													87
Australia	AUS	WPR	Hi	2018
Austria	AUT	EUR	Hi	1990	8	7 - 10		4.6	9.5	10.6	8.4
Austria	AUT	EUR	Hi	1991				4.4	9	10.1	8
Austria	AUT	EUR	Hi	1992				4.2	8.5	9.4	7.5
Austria	AUT	EUR	Hi	1993				3.9	7.9	8.8	7.1
Austria	AUT	EUR	Hi	1994				3.7	7.4	8.1	6.6
Austria	AUT	EUR	Hi	1995				3.5	6.8	7.5	6.1
Austria	AUT	EUR	Hi	1996				3.4	6.4	7	5.7
Austria	AUT	EUR	Hi	1997				3.2	6	6.6	5.4
Austria	AUT	EUR	Hi	1998				3.2	5.8	6.3	5.2
Austria	AUT	EUR	Hi	1999				3.1	5.6	6.2	5
Austria	AUT	EUR	Hi	2000	5	4 - 6		3.1	5.5	6	4.9																	15.3	20	10.7	20	30	10.5					59
Austria	AUT	EUR	Hi	2001				3.1	5.4	5.9	4.9
Austria	AUT	EUR	Hi	2002				3	5.3	5.8	4.8
Austria	AUT	EUR	Hi	2003				3	5.2	5.7	4.7
Austria	AUT	EUR	Hi	2004				2.9	5.1	5.5	4.5
Austria	AUT	EUR	Hi	2005				2.8	4.9	5.4	4.4																	12.7	16.5	9.1	17.3	26.6	8.6					71
Austria	AUT	EUR	Hi	2006				2.8	4.8	5.2	4.3
Austria	AUT	EUR	Hi	2007				2.7	4.6	5.1	4.2
Austria	AUT	EUR	Hi	2008				2.6	4.5	5	4.1
Austria	AUT	EUR	Hi	2009				2.6	4.4	4.9	4
Austria	AUT	EUR	Hi	2010				2.5	4.3	4.7	3.9							9.1	7.7-10						31			12.2	15.8	8.7	16	25	7.5					76
Austria	AUT	EUR	Hi	2011				2.4	4.2	4.6	3.8							9.1	7.8-11						7
Austria	AUT	EUR	Hi	2012				2.4	4.1	4.4	3.6							8.4	7.2-9.7						5
Austria	AUT	EUR	Hi	2013				2.3	3.9	4.3	3.5							8.4	7.2-9.7						74
Austria	AUT	EUR	Hi	2014				2.3	3.8	4.2	3.4							7.5	6.4-8.7						94
Austria	AUT	EUR	Hi	2015	4	3 - 5		2.3	3.7	4.1	3.3							7.5	6.4-8.6						65	0.32	0.15-0.62	11.5	14.6	8.5	16	24.9	7.5			7.6		79
Austria	AUT	EUR	Hi	2016				2.2	3.6	4	3.3							8.2	7-9.4						118			11.4	14.4	8.5	15.6	23.9	7.7	11.6	5.2				39	28-51	39	30-49	38	26-52	15	Nov-20	19	15-24	12
Austria	AUT	EUR	Hi	2017			98.4	2.2	3.6	3.9	3.2	0.02	0.02-0.03	0.04	0.03-0.04	0.01	0.01-0.01	7.4	6.3-8.5	9.8	7.8-12.0	5.1	4.1-6.1		135													79
Austria	AUT	EUR	Hi	2018
Azerbaijan	AZE	EUR	Up-Mid	1990	64	56 - 74		31.2	95.3	101.1	89.2
Azerbaijan	AZE	EUR	Up-Mid	1991				32.5	95.5	101.4	89.3
Azerbaijan	AZE	EUR	Up-Mid	1992				33.8	95.9	101.7	89.8
Azerbaijan	AZE	EUR	Up-Mid	1993				35.1	96.1	101.9	90
Azerbaijan	AZE	EUR	Up-Mid	1994				36	95.7	101.4	89.6
Azerbaijan	AZE	EUR	Up-Mid	1995				36.7	94.3	100.1	88.4
Azerbaijan	AZE	EUR	Up-Mid	1996				37	92.1	97.7	86.2
Azerbaijan	AZE	EUR	Up-Mid	1997				36.9	88.9	94.4	83
Azerbaijan	AZE	EUR	Up-Mid	1998				36.3	84.6	90.1	78.9
Azerbaijan	AZE	EUR	Up-Mid	1999				35.4	79.8	85.2	74.2
Azerbaijan	AZE	EUR	Up-Mid	2000	48	42 - 55		34.1	74.7	79.9	69.2																	29.3	36.1	22.9	2.2	3.5	0.9					42
Azerbaijan	AZE	EUR	Up-Mid	2001				32.7	69.5	74.6	64.2																										17.8
Azerbaijan	AZE	EUR	Up-Mid	2002				31.2	64.5	69.3	59.4
Azerbaijan	AZE	EUR	Up-Mid	2003				29.7	59.9	64.5	55
Azerbaijan	AZE	EUR	Up-Mid	2004				28.2	55.7	60.2	51
Azerbaijan	AZE	EUR	Up-Mid	2005				26.7	52	56.4	47.5																	29	36.1	22.3	3.2	5.2	1.3					47
Azerbaijan	AZE	EUR	Up-Mid	2006				25.3	48.7	52.9	44.3																										21.5
Azerbaijan	AZE	EUR	Up-Mid	2007				24.1	45.6	49.7	41.4
Azerbaijan	AZE	EUR	Up-Mid	2008				22.8	42.7	46.6	38.6
Azerbaijan	AZE	EUR	Up-Mid	2009				21.5	40	43.7	36.1
Azerbaijan	AZE	EUR	Up-Mid	2010				20.3	37.4	41	33.7							104	80-132					0.24	1080371			24.8	31.3	18.9	3.1	5	1.2					54
Azerbaijan	AZE	EUR	Up-Mid	2011				18.8	35	38.4	31.4							125	96-158					0.02	1087125
Azerbaijan	AZE	EUR	Up-Mid	2012				17.3	32.6	35.8	29.2							86	66-109					0.01	1010915
Azerbaijan	AZE	EUR	Up-Mid	2013				16	30.4	33.4	27.1							78	60-99					0	345496
Azerbaijan	AZE	EUR	Up-Mid	2014				14.7	28.4	31.3	25.3							76	58-96					0	1678318
Azerbaijan	AZE	EUR	Up-Mid	2015	25	17 - 35		13.6	26.4	29.2	23.5							71	54-90					0	1699962	0.27	0.13-0.50	22.5	29.1	16.4	2.7	4.3	1.1					63
Azerbaijan	AZE	EUR	Up-Mid	2016				12.6	24.6	27.2	21.9							66	51-84					0	1719031			22.2	28.7	16.1	2.6	4.2	1.1	0.8	8.7	52.8			55	43-73	60	48-79	50	38-67	64	50-85	80	64-105	51
Azerbaijan	AZE	EUR	Up-Mid	2017			99.8	11.8	23	25.4	20.5	0.08	0.05-0.11	0.11	0.07-0.16	0.04	0.03-0.06	67	51-84	86	57.0-115.0	47	31.0-63.0	0	1655112													65
Azerbaijan	AZE	EUR	Up-Mid	2018
Bahamas	BHS	AMR	Hi	1990	46	34 - 61		13.7	23.5	25.2	21.7
Bahamas	BHS	AMR	Hi	1991				12.9	22.5	24.2	20.8
Bahamas	BHS	AMR	Hi	1992				12.2	21.5	23.1	19.9
Bahamas	BHS	AMR	Hi	1993				11.4	20.6	22.1	19
Bahamas	BHS	AMR	Hi	1994				10.7	19.7	21.1	18.2
Bahamas	BHS	AMR	Hi	1995				10	18.8	20.2	17.3
Bahamas	BHS	AMR	Hi	1996				9.4	17.9	19.2	16.5
Bahamas	BHS	AMR	Hi	1997				8.9	17.2	18.4	15.8
Bahamas	BHS	AMR	Hi	1998				8.5	16.6	17.8	15.3
Bahamas	BHS	AMR	Hi	1999				8.4	16.2	17.3	15
Bahamas	BHS	AMR	Hi	2000	61	50 - 74		8.3	16	17.1	14.8																	20.1	23.9	16.7	2	3.4	0.7					51
Bahamas	BHS	AMR	Hi	2001				8.5	15.9	17	14.7
Bahamas	BHS	AMR	Hi	2002				8.6	15.8	17	14.7
Bahamas	BHS	AMR	Hi	2003				8.7	15.7	16.8	14.6
Bahamas	BHS	AMR	Hi	2004				8.8	15.5	16.6	14.4
Bahamas	BHS	AMR	Hi	2005				8.7	15.2	16.2	14.1																	18.5	22.4	15.1	2.2	3.8	0.7					65
Bahamas	BHS	AMR	Hi	2006				8.6	14.7	15.7	13.6
Bahamas	BHS	AMR	Hi	2007				8.3	14.1	15	13
Bahamas	BHS	AMR	Hi	2008				7.8	13.3	14.3	12.3
Bahamas	BHS	AMR	Hi	2009				7.3	12.5	13.4	11.6
Bahamas	BHS	AMR	Hi	2010				6.8	11.7	12.5	10.8							9.9	8.5-11						10			16.9	20.3	13.8	2	3.4	0.6					68
Bahamas	BHS	AMR	Hi	2011				6.2	10.8	11.6	10.1							13	Nov-15						7000
Bahamas	BHS	AMR	Hi	2012				5.7	10	10.7	9.3							9.9	8.5-11						5											32
Bahamas	BHS	AMR	Hi	2013				5.2	9.3	9.9	8.6							10	8.6-12						3
Bahamas	BHS	AMR	Hi	2014				4.8	8.6	9.2	8							15	13-17						146
Bahamas	BHS	AMR	Hi	2015	80	53 - 124		4.4	8	8.6	7.5							18	16-21						4127	0.31	0.01-6.32	15.6	18.8	12.8	1.8	3	0.5					73
Bahamas	BHS	AMR	Hi	2016			99	4.2	7.6	8.1	7							26	22-30						4077			15.5	18.6	12.7	1.7	3	0.5	4.4					22	18-26	24	21-28	19	15-23	20	17-24	26	22-30	15
Bahamas	BHS	AMR	Hi	2017				4	7.2	7.7	6.7	0.38	0.3-0.45	0.54	0.42-0.67	0.23	0.19-0.27	15	13-17	19	15.0-23.0	11	8.4-13.0		3940													75
Bahamas	BHS	AMR	Hi	2018
Bahrain	BHR	EMR	Hi	1989
Bahrain	BHR	EMR	Hi	1990	26	20 - 33		15	23	23.8	22.2
Bahrain	BHR	EMR	Hi	1991				14.3	22.7	23.4	21.9
Bahrain	BHR	EMR	Hi	1992				13.3	22.1	22.8	21.3
Bahrain	BHR	EMR	Hi	1993				12.1	21	21.8	20.3
Bahrain	BHR	EMR	Hi	1994				10.7	19.7	20.3	19
Bahrain	BHR	EMR	Hi	1995				9.3	18.1	18.7	17.5
Bahrain	BHR	EMR	Hi	1996				8	16.6	17.1	16
Bahrain	BHR	EMR	Hi	1997				6.8	15.2	15.7	14.6
Bahrain	BHR	EMR	Hi	1998				5.9	14	14.5	13.5
Bahrain	BHR	EMR	Hi	1999				5.2	13.1	13.6	12.7
Bahrain	BHR	EMR	Hi	2000	21	18 - 26		4.7	12.5	12.9	12																	23.5	22.7	24.3	6.7	9.4	3.1					52
Bahrain	BHR	EMR	Hi	2001				4.4	12	12.4	11.5
Bahrain	BHR	EMR	Hi	2002				4.1	11.6	12	11.2
Bahrain	BHR	EMR	Hi	2003				3.9	11.3	11.7	10.8
Bahrain	BHR	EMR	Hi	2004				3.7	11	11.4	10.6
Bahrain	BHR	EMR	Hi	2005				3.6	10.7	11.1	10.2																	18.1	18.7	17.2	7	9.9	2.7					67
Bahrain	BHR	EMR	Hi	2006				3.5	10.3	10.6	9.8
Bahrain	BHR	EMR	Hi	2007				3.3	9.8	10.2	9.4
Bahrain	BHR	EMR	Hi	2008				3.2	9.3	9.7	9
Bahrain	BHR	EMR	Hi	2009				3.2	8.9	9.2	8.5
Bahrain	BHR	EMR	Hi	2010				3.1	8.5	8.8	8.2							23	20-26						3			13.8	14.2	13.7	5.2	6.9	2.4					72
Bahrain	BHR	EMR	Hi	2011				3.1	8.2	8.5	7.9							20	17-23						4
Bahrain	BHR	EMR	Hi	2012				3.2	8	8.3	7.7							20	17-23						0
Bahrain	BHR	EMR	Hi	2013				3.2	7.8	8.1	7.5							18	16-21						0
Bahrain	BHR	EMR	Hi	2014				3.2	7.7	8	7.4							16	14-19						0											14.3
Bahrain	BHR	EMR	Hi	2015	15	12 - 19		3.2	7.6	7.9	7.3							15	Dec-17						6	0.18	0.13-0.24	11.7	11.4	12.2	5.9	8.3	2					75
Bahrain	BHR	EMR	Hi	2016			99.6999	3.2	7.5	7.7	7.2							12	Nov-14						3			11.3	10.9	11.9	5.9	8.4	1.9	1.9					15	14-17	16	14-17	15	13-17	40	36-45	45	40-49	35
Bahrain	BHR	EMR	Hi	2017				3.1	7.3	7.6	7.1	0.04	0.03-0.04	0.04	0.03-0.05	0.03	0.02-0.04	12	9.9-13	10	8.0-12.0	14	11.0-17.0		2													77
Bahrain	BHR	EMR	Hi	2018
Bangladesh	BGD	SEAR	Low-Mid	1985
Bangladesh	BGD	SEAR	Low-Mid	1986
Bangladesh	BGD	SEAR	Low-Mid	1989
Bangladesh	BGD	SEAR	Low-Mid	1990	569	446 - 715		64.1	143.8	147.1	140.2
Bangladesh	BGD	SEAR	Low-Mid	1991				61.8	137.7	141.2	134.1
Bangladesh	BGD	SEAR	Low-Mid	1992				59.6	131.7	135.2	128.1
Bangladesh	BGD	SEAR	Low-Mid	1993				57.1	125.8	129.1	122.2
Bangladesh	BGD	SEAR	Low-Mid	1994				54.7	119.8	123.2	116.3
Bangladesh	BGD	SEAR	Low-Mid	1995				52.3	114	117.5	110.4
Bangladesh	BGD	SEAR	Low-Mid	1996				50.1	108.3	111.8	104.7
Bangladesh	BGD	SEAR	Low-Mid	1997				47.9	102.8	106.2	99.2
Bangladesh	BGD	SEAR	Low-Mid	1998				46	97.5	100.9	94
Bangladesh	BGD	SEAR	Low-Mid	1999				44.2	92.4	95.7	88.9
Bangladesh	BGD	SEAR	Low-Mid	2000	399	322 - 496		42.4	87.4	90.8	84																	21.4	19.7	23.1	6.7	5.7	7.7				60.2	27
Bangladesh	BGD	SEAR	Low-Mid	2001				40.8	82.8	86.1	79.4
Bangladesh	BGD	SEAR	Low-Mid	2002				39.3	78.4	81.6	74.9
Bangladesh	BGD	SEAR	Low-Mid	2003				37.8	74.1	77.4	70.7
Bangladesh	BGD	SEAR	Low-Mid	2004				36.3	70.1	73.4	66.7																										64.5
Bangladesh	BGD	SEAR	Low-Mid	2005				34.9	66.2	69.4	62.8																	21.8	21.5	22.3	6.3	4.5	8.2					30
Bangladesh	BGD	SEAR	Low-Mid	2006				33.4	62.5	65.7	59.2
Bangladesh	BGD	SEAR	Low-Mid	2007				32	58.9	62	55.7																										65.4
Bangladesh	BGD	SEAR	Low-Mid	2008				30.5	55.6	58.6	52.4
Bangladesh	BGD	SEAR	Low-Mid	2009				28.9	52.3	55.2	49.3
Bangladesh	BGD	SEAR	Low-Mid	2010				27.4	49.2	52	46.3							221	161-291					6.96	102279713			22.2	22.4	21.9	6.4	4.3	8.5					37
Bangladesh	BGD	SEAR	Low-Mid	2011				25.9	46.3	49	43.5							221	161-291					6.18	103328969												69.7
Bangladesh	BGD	SEAR	Low-Mid	2012				24.4	43.6	46.2	40.8							221	161-291					2.11	99041038
Bangladesh	BGD	SEAR	Low-Mid	2013				23.1	41	43.6	38.3							221	161-291					1.48	80102840												78.3
Bangladesh	BGD	SEAR	Low-Mid	2014				21.9	38.6	41.2	36							221	161-291					3.15	49867142												72.6
Bangladesh	BGD	SEAR	Low-Mid	2015	176	125 - 280		20.7	36.4	38.8	33.8							221	161-291					2.59	49839493	1.38	0.97-1.91	21.7	22.7	20.7	6.1	4.7	7.4					46
Bangladesh	BGD	SEAR	Low-Mid	2016				19.5	34.3	36.7	31.8							221	161-291					1.78	47484224			21.6	22.6	20.4	5.9	4.7	7	0	15.3	78			103	94-112	112	98-123	95	87-102	149	136-162	161	142-178	137
Bangladesh	BGD	SEAR	Low-Mid	2017			67.8	18.4	32.4	34.7	30	0.01	0.01-0.01	0.01	0.01-0.01	0.01	0.01-0.01	221	161-291	285	172.0-398.0	156	94.0-219.0	1.86	56339394													48
Bangladesh	BGD	SEAR	Low-Mid	2018
Barbados	BRB	AMR	Hi	1990	58	47 - 72		11.7	17.9	19.6	16.1
Barbados	BRB	AMR	Hi	1991				11.1	17.1	18.7	15.4
Barbados	BRB	AMR	Hi	1992				10.5	16.4	17.9	14.7
Barbados	BRB	AMR	Hi	1993				10	15.7	17.2	14.2
Barbados	BRB	AMR	Hi	1994				9.7	15.3	16.7	13.8
Barbados	BRB	AMR	Hi	1995				9.4	14.9	16.3	13.5
Barbados	BRB	AMR	Hi	1996				9.2	14.7	16.1	13.4
Barbados	BRB	AMR	Hi	1997				9.1	14.7	16	13.3
Barbados	BRB	AMR	Hi	1998				9.1	14.8	16	13.4
Barbados	BRB	AMR	Hi	1999				9.1	14.9	16.2	13.6
Barbados	BRB	AMR	Hi	2000	48	38 - 58		9.2	15.2	16.5	13.8																	21	25.1	17.6	2.1	3.7	0.6					53
Barbados	BRB	AMR	Hi	2001				9.3	15.4	16.7	14
Barbados	BRB	AMR	Hi	2002				9.5	15.6	16.9	14.2
Barbados	BRB	AMR	Hi	2003				9.6	15.8	17.1	14.4
Barbados	BRB	AMR	Hi	2004				9.8	15.8	17.1	14.4
Barbados	BRB	AMR	Hi	2005				9.9	15.7	17	14.3																	18.8	23.3	14.9	3.7	3.9	3.4					69
Barbados	BRB	AMR	Hi	2006				9.9	15.5	16.9	14.1
Barbados	BRB	AMR	Hi	2007				9.9	15.3	16.6	13.9																									49.7
Barbados	BRB	AMR	Hi	2008				9.8	15	16.4	13.6
Barbados	BRB	AMR	Hi	2009				9.7	14.8	16.1	13.4
Barbados	BRB	AMR	Hi	2010				9.5	14.5	15.8	13.1							2.5	2.1-2.9						2917			18	22	14.6	2.1	3	1.3					72
Barbados	BRB	AMR	Hi	2011				9.3	14.2	15.5	12.9							0							746
Barbados	BRB	AMR	Hi	2012				9.2	14	15.2	12.7							1.6	1.4-1.9						1445												70
Barbados	BRB	AMR	Hi	2013				9	13.7	14.9	12.4							1.6	1.4-1.9						2848
Barbados	BRB	AMR	Hi	2014				8.8	13.4	14.6	12.2							2	1.7-2.3						2689
Barbados	BRB	AMR	Hi	2015	27	19 - 37		8.6	13.1	14.3	11.9							0							390	0.34	0.02-4.81	16.3	19.9	13.1	0.7	1	0.5					76
Barbados	BRB	AMR	Hi	2016			99	8.3	12.8	13.9	11.5							1.2	1-1.4						1433			16.2	19.7	12.9	0.8	1	0.5	9.6	5.6				57	46-69	60	50-71	54	43-67	31	25-37	39	32-46	25
Barbados	BRB	AMR	Hi	2017				8.1	12.4	13.6	11.2	0.57	0.47-0.68	0.83	0.62-1.02	0.33	0.28-0.39	0		0		0			398													77
Barbados	BRB	AMR	Hi	2018
Belarus	BLR	EUR	Up-Mid	1990	33	28 - 38		8.2	15.2	17.4	12.9
Belarus	BLR	EUR	Up-Mid	1991				8.2	15.2	17.4	12.9
Belarus	BLR	EUR	Up-Mid	1992				8.2	15.3	17.5	13
Belarus	BLR	EUR	Up-Mid	1993				8.2	15.5	17.8	13.2
Belarus	BLR	EUR	Up-Mid	1994				8.1	15.7	17.9	13.3
Belarus	BLR	EUR	Up-Mid	1995				8	15.7	17.9	13.3
Belarus	BLR	EUR	Up-Mid	1996				7.8	15.5	17.7	13.1
Belarus	BLR	EUR	Up-Mid	1997				7.5	15.1	17.3	12.8
Belarus	BLR	EUR	Up-Mid	1998				7.1	14.5	16.6	12.3
Belarus	BLR	EUR	Up-Mid	1999				6.6	13.7	15.7	11.6
Belarus	BLR	EUR	Up-Mid	2000	26	22 - 31		6	12.8	14.6	10.8																	34	47.2	22.1	43.1	76.6	13.5					49
Belarus	BLR	EUR	Up-Mid	2001				5.5	11.8	13.4	10.1
Belarus	BLR	EUR	Up-Mid	2002				5	10.9	12.4	9.3
Belarus	BLR	EUR	Up-Mid	2003				4.5	10	11.4	8.6
Belarus	BLR	EUR	Up-Mid	2004				4	9.3	10.5	8
Belarus	BLR	EUR	Up-Mid	2005				3.5	8.5	9.7	7.4																	34.7	49.2	21.6	45.1	80	14.5					57
Belarus	BLR	EUR	Up-Mid	2006				3	7.9	8.9	6.8
Belarus	BLR	EUR	Up-Mid	2007				2.6	7.2	8.1	6.2
Belarus	BLR	EUR	Up-Mid	2008				2.2	6.6	7.4	5.7
Belarus	BLR	EUR	Up-Mid	2009				2	6	6.7	5.2
Belarus	BLR	EUR	Up-Mid	2010				1.8	5.5	6.2	4.8							67	52-85						0			31	45.2	18.4	38.2	68.1	12.3					68
Belarus	BLR	EUR	Up-Mid	2011				1.8	5.1	5.7	4.5							62	47-78						2
Belarus	BLR	EUR	Up-Mid	2012				1.8	4.8	5.3	4.2							63	48-80						1												74.2
Belarus	BLR	EUR	Up-Mid	2013				1.8	4.5	5	3.9							59	45-75						0
Belarus	BLR	EUR	Up-Mid	2014			99.8	1.7	4.3	4.8	3.7							51	39-64						0											20.5
Belarus	BLR	EUR	Up-Mid	2015	4	3 - 6		1.7	4.1	4.5	3.6							50	38-63						0	0.2	0.03-1.53	24.5	36.4	14.4	26.3	47	8.3					74
Belarus	BLR	EUR	Up-Mid	2016				1.6	3.9	4.3	3.4							42	32-54						0			23.7	35.2	13.8	26.2	46.9	8.2	11.2	8.9				110	86-139	121	99-148	100	72-135	61	47-77	94	77-115	40
Belarus	BLR	EUR	Up-Mid	2017				1.5	3.7	4.2	3.3	0.27	0.17-0.44	0.34	0.22-0.55	0.2	0.12-0.32	37	28-46	55	37.0-73.0	20	14.0-27.0		0													76
Belarus	BLR	EUR	Up-Mid	2018
Belgium	BEL	EUR	Hi	1990	9	7 - 10		4.6	10	11.3	8.6
Belgium	BEL	EUR	Hi	1991				4.4	9.6	10.9	8.3
Belgium	BEL	EUR	Hi	1992				4.2	9.2	10.4	7.9
Belgium	BEL	EUR	Hi	1993				4.1	8.7	9.8	7.5
Belgium	BEL	EUR	Hi	1994				3.9	8.2	9.2	7.1
Belgium	BEL	EUR	Hi	1995				3.8	7.6	8.6	6.6
Belgium	BEL	EUR	Hi	1996				3.7	7.1	8	6.2
Belgium	BEL	EUR	Hi	1997				3.5	6.7	7.5	5.9
Belgium	BEL	EUR	Hi	1998				3.3	6.4	7.1	5.6
Belgium	BEL	EUR	Hi	1999				3.1	6.1	6.8	5.4
Belgium	BEL	EUR	Hi	2000	9	8 - 11		3	5.9	6.5	5.2																	15.2	20.1	10.6	22.7	31.9	14					73
Belgium	BEL	EUR	Hi	2001				2.9	5.7	6.3	5
Belgium	BEL	EUR	Hi	2002				2.8	5.5	6.1	4.8
Belgium	BEL	EUR	Hi	2003				2.7	5.3	5.9	4.7
Belgium	BEL	EUR	Hi	2004				2.7	5.2	5.7	4.6
Belgium	BEL	EUR	Hi	2005				2.6	5	5.6	4.4																	13.5	17.4	9.7	21.2	30.6	12.1					76
Belgium	BEL	EUR	Hi	2006				2.6	4.9	5.5	4.3
Belgium	BEL	EUR	Hi	2007				2.5	4.8	5.3	4.2
Belgium	BEL	EUR	Hi	2008				2.5	4.7	5.2	4.1
Belgium	BEL	EUR	Hi	2009				2.4	4.6	5.1	4
Belgium	BEL	EUR	Hi	2010				2.3	4.5	5	4							11	9-Dec						1			12.8	16.2	9.6	21.3	29.3	13.6					80
Belgium	BEL	EUR	Hi	2011				2.3	4.4	4.9	3.9							10	8.6-12						1
Belgium	BEL	EUR	Hi	2012				2.3	4.3	4.8	3.8							9.4	8.1-11						6
Belgium	BEL	EUR	Hi	2013				2.3	4.2	4.7	3.7							9.3	8-Nov						154
Belgium	BEL	EUR	Hi	2014				2.2	4.1	4.5	3.6							9.1	7.8-10						109
Belgium	BEL	EUR	Hi	2015	7	5 - 10		2.2	4	4.4	3.5							9.5	8.1-11						9	0.18	0.10-0.29	11.6	14.4	8.8	20.1	27	13.4			6.6		83
Belgium	BEL	EUR	Hi	2016				2.1	3.9	4.3	3.4							10	8.5-12						20			11.4	14.1	8.6	20.7	27.8	13.8	12.1	5.8				39	30-51	42	33-53	37	27-49	16	Dec-20	21	16-26	12
Belgium	BEL	EUR	Hi	2017				2.1	3.8	4.2	3.3							9.2	7.9-11	12	9.7-15.0	6.4	5.1-7.7		12													84
Belgium	BEL	EUR	Hi	2018
Belize	BLZ	AMR	Up-Mid	1990	54	45 - 65		18.7	38.5	42	34.8
Belize	BLZ	AMR	Up-Mid	1991				17.8	36.2	39.5	32.7
Belize	BLZ	AMR	Up-Mid	1992				16.8	34.1	37.3	30.6
Belize	BLZ	AMR	Up-Mid	1993				16	32.2	35.3	28.9
Belize	BLZ	AMR	Up-Mid	1994				15.2	30.6	33.5	27.4
Belize	BLZ	AMR	Up-Mid	1995				14.5	29.1	31.9	26.1
Belize	BLZ	AMR	Up-Mid	1996				13.9	27.8	30.5	24.9
Belize	BLZ	AMR	Up-Mid	1997				13.3	26.6	29.2	23.8
Belize	BLZ	AMR	Up-Mid	1998				12.8	25.5	28.1	22.9
Belize	BLZ	AMR	Up-Mid	1999				12.3	24.6	27	22
Belize	BLZ	AMR	Up-Mid	2000	53	45 - 62		11.9	23.7	26	21.2																	26.2	29.7	22.7	5.5	9	2					46
Belize	BLZ	AMR	Up-Mid	2001				11.4	22.9	25.2	20.5
Belize	BLZ	AMR	Up-Mid	2002				10.9	22.2	24.4	20
Belize	BLZ	AMR	Up-Mid	2003				10.4	21.7	23.8	19.5
Belize	BLZ	AMR	Up-Mid	2004				9.7	21.3	23.4	19.1
Belize	BLZ	AMR	Up-Mid	2005				9.1	20.9	22.9	18.8																	24.3	27.6	21.1	4.9	8	1.9					56
Belize	BLZ	AMR	Up-Mid	2006				8.5	20.6	22.6	18.5
Belize	BLZ	AMR	Up-Mid	2007				8.3	20.3	22.2	18.2
Belize	BLZ	AMR	Up-Mid	2008				8.5	19.9	21.8	17.9
Belize	BLZ	AMR	Up-Mid	2009				9	19.5	21.3	17.5
Belize	BLZ	AMR	Up-Mid	2010				9.6	19	20.8	17.1							52	44-60					0.68	10456			23.2	26	20	4.9	8	1.9					62
Belize	BLZ	AMR	Up-Mid	2011				10	18.4	20.2	16.6							26	22-30					0.32	10471												73.1
Belize	BLZ	AMR	Up-Mid	2012				10.1	17.8	19.5	16							29	25-33					0.14	10514
Belize	BLZ	AMR	Up-Mid	2013				10.1	17.1	18.7	15.4							40	35-47					0.08	7565
Belize	BLZ	AMR	Up-Mid	2014				9.9	16.4	17.9	14.7							24	20-27					0.08	7062											74
Belize	BLZ	AMR	Up-Mid	2015	28	20 - 36		9.6	15.6	17.1	14.1							25	21-29					0.04	7300	1.49	0.98-2.21	22.4	25.7	18.8	4.8	7.9	1.7					66
Belize	BLZ	AMR	Up-Mid	2016				9.2	14.9	16.3	13.4							38	32-43					0.02	7312			22.1	25.5	18.5	4.7	7.9	1.6	6.7	28.3		65.9		35	29-42	42	35-50	28	23-33	69	57-81	83	68-98	55
Belize	BLZ	AMR	Up-Mid	2017			92.1999	8.8	14.2	15.6	12.8	0.93	0.87-19.92	1.03	0.90-22.27	0.83	0.76-17.43	36	31-41	46	37.0-55.0	26	21.0-31.0	0.03	6903													64
Belize	BLZ	AMR	Up-Mid	2018
Benin	BEN	AFR	Low	1990	576	453 - 726		46.2	177.8	185.1	170
Benin	BEN	AFR	Low	1991				45.3	173	180.1	165.7
Benin	BEN	AFR	Low	1992				44.4	168.3	175	161.2
Benin	BEN	AFR	Low	1993				43.6	163.8	170.2	157
Benin	BEN	AFR	Low	1994				43	159.8	166.1	153.2
Benin	BEN	AFR	Low	1995				42.4	156.5	162.6	150.2
Benin	BEN	AFR	Low	1996				42.1	154	160.1	147.7
Benin	BEN	AFR	Low	1997				41.7	151.8	157.7	145.6
Benin	BEN	AFR	Low	1998				41.3	149.3	155.1	143.3
Benin	BEN	AFR	Low	1999				40.8	146.6	152.5	140.4
Benin	BEN	AFR	Low	2000	572	448 - 732		40.1	143.2	149.2	137																	20	20.8	19.3	9.5	13.2	6					23
Benin	BEN	AFR	Low	2001				39.2	139.5	145.5	133.1																										17.1
Benin	BEN	AFR	Low	2002				38.4	135.5	141.5	129.1
Benin	BEN	AFR	Low	2003				37.5	131.4	137.3	125.1
Benin	BEN	AFR	Low	2004				36.8	127.5	133.2	121.4
Benin	BEN	AFR	Low	2005				36.2	123.9	129.8	117.9																	20.1	20.5	19.8	9.7	13.5	6.1					25
Benin	BEN	AFR	Low	2006				35.8	121	126.7	114.9																										17.5
Benin	BEN	AFR	Low	2007				35.6	118.6	124.3	112.5
Benin	BEN	AFR	Low	2008				35.4	116.7	122.4	110.5
Benin	BEN	AFR	Low	2009				35.3	115	120.8	108.9
Benin	BEN	AFR	Low	2010				35.2	113.6	119.4	107.4							68	44-98					403.66	7239210			19.8	20.1	19.5	9.6	13.4	5.9					38
Benin	BEN	AFR	Low	2011				35	112.2	118	106.1							67	44-96					371.63	7706956
Benin	BEN	AFR	Low	2012			78.0999	34.8	110.5	116.3	104.5							66	43-94					339.98	6277773												22.4
Benin	BEN	AFR	Low	2013				34.5	108.5	114.2	102.5							64	41-91					321.8	6618720
Benin	BEN	AFR	Low	2014				34.1	106.2	111.8	100.2							61	40-88					329.32	4358046											94	25.9
Benin	BEN	AFR	Low	2015	405	279 - 633		33.7	103.7	109.3	97.8							60	39-86					358.15	7029345	5.55	3.62-8.14	19.7	20	19.4	9.9	13.9	6					40
Benin	BEN	AFR	Low	2016				33.1	101	106.4	95.2							59	38-84					368.57	6938376			19.6	19.9	19.3	9.9	13.9	5.9	3	27.5				119	107-129	115	102-127	123	111-133	205	184-223	219	195-241	193
Benin	BEN	AFR	Low	2017				32.7	98.3	103.7	92.6	0.37	0.19-0.63	0.3	0.15-0.52	0.44	0.23-0.75	58	37-82	72	33.0-110.0	44	20.0-67.0	367.91	5909521													40
Benin	BEN	AFR	Low	2018			78.0999																														25.9
Bhutan	BTN	SEAR	Low-Mid	1986
Bhutan	BTN	SEAR	Low-Mid	1988
Bhutan	BTN	SEAR	Low-Mid	1990	945	697 - 1 260		42.7	127.9	132.7	122.8
Bhutan	BTN	SEAR	Low-Mid	1991				41.7	122.2	127	117.2
Bhutan	BTN	SEAR	Low-Mid	1992				40.6	116.8	121.5	111.9
Bhutan	BTN	SEAR	Low-Mid	1993				39.6	111.4	116.1	106.6
Bhutan	BTN	SEAR	Low-Mid	1994				38.6	106.3	110.8	101.6
Bhutan	BTN	SEAR	Low-Mid	1995				37.4	101.1	105.6	96.6
Bhutan	BTN	SEAR	Low-Mid	1996				36.4	96.2	100.5	91.6
Bhutan	BTN	SEAR	Low-Mid	1997				35.2	91.3	95.6	86.9
Bhutan	BTN	SEAR	Low-Mid	1998				34.2	86.6	90.8	82.2
Bhutan	BTN	SEAR	Low-Mid	1999				33.1	82.1	86.2	77.8
Bhutan	BTN	SEAR	Low-Mid	2000	423	328 - 538		32.1	77.7	81.8	73.4																	30.8	28.8	33.1	12.4	15.2	9.6					39
Bhutan	BTN	SEAR	Low-Mid	2001				31.1	73.5	77.5	69.2
Bhutan	BTN	SEAR	Low-Mid	2002				30.2	69.4	73.3	65.2
Bhutan	BTN	SEAR	Low-Mid	2003				29.2	65.3	69.3	61.2
Bhutan	BTN	SEAR	Low-Mid	2004				28.2	61.5	65.3	57.5
Bhutan	BTN	SEAR	Low-Mid	2005				27.3	57.8	61.6	53.9																	27.8	26.3	29.6	12.2	14.9	9.2					39
Bhutan	BTN	SEAR	Low-Mid	2006				26.2	54.4	58.1	50.5
Bhutan	BTN	SEAR	Low-Mid	2007				25.3	51.1	54.7	47.3
Bhutan	BTN	SEAR	Low-Mid	2008				24.3	48.1	51.5	44.3
Bhutan	BTN	SEAR	Low-Mid	2009				23.4	45.1	48.6	41.6
Bhutan	BTN	SEAR	Low-Mid	2010				22.5	42.5	45.8	39							225	172-285					0.98	69529			25.1	23.7	26.8	11.1	13.4	8.4				84.6	47
Bhutan	BTN	SEAR	Low-Mid	2011				21.6	40.1	43.4	36.8							208	160-264					0.42	69283
Bhutan	BTN	SEAR	Low-Mid	2012				20.8	38.1	41.3	34.8							188	144-237					0	69535											28.4
Bhutan	BTN	SEAR	Low-Mid	2013				20	36.4	39.4	33.1							176	135-223					0.03	108115
Bhutan	BTN	SEAR	Low-Mid	2014				19.1	34.8	37.8	31.6							172	131-217					0.03	107846
Bhutan	BTN	SEAR	Low-Mid	2015	148	101 - 241		18.3	33.4	36.2	30.3							153	117-193					0.06	227111	0.81	0.55-1.22	23.7	22.4	25.4	11.6	14.1	8.7					59
Bhutan	BTN	SEAR	Low-Mid	2016				17.6	32	34.8	29							178	137-226					0.03	241761			23.3	21.9	24.9	11.4	14	8.5	0.6	17.4				88	66-106	87	65-107	89	67-108	124	95-151	120	90-148	130
Bhutan	BTN	SEAR	Low-Mid	2017				16.9	30.8	33.6	27.9							134	103-169	160	105.0-214.0	104	69.0-140.0	0.02	234506													62
Bhutan	BTN	SEAR	Low-Mid	2018			96.4
Bolivia	BOL	AMR	Low-Mid	1988
Bolivia	BOL	AMR	Low-Mid	1989
Bolivia	BOL	AMR	Low-Mid	1990	425	340 - 527		41.8	123.8	130.1	117.2
Bolivia	BOL	AMR	Low-Mid	1991				40.7	119.2	125.4	112.7
Bolivia	BOL	AMR	Low-Mid	1992				39.7	114.7	120.6	108.4
Bolivia	BOL	AMR	Low-Mid	1993				38.7	110.2	115.9	104.1
Bolivia	BOL	AMR	Low-Mid	1994				37.8	105.8	111.3	99.9
Bolivia	BOL	AMR	Low-Mid	1995				36.7	101.4	106.8	95.7
Bolivia	BOL	AMR	Low-Mid	1996				35.3	97	102.3	91.4
Bolivia	BOL	AMR	Low-Mid	1997				33.9	92.6	97.8	87.2
Bolivia	BOL	AMR	Low-Mid	1998				32.4	88.2	93.3	83
Bolivia	BOL	AMR	Low-Mid	1999				31	83.9	88.9	78.7
Bolivia	BOL	AMR	Low-Mid	2000	334	272 - 416		29.8	79.6	84.4	74.6																	23	23.3	22.7	16.4	20	12.7					41
Bolivia	BOL	AMR	Low-Mid	2001				29	75.5	80.2	70.6
Bolivia	BOL	AMR	Low-Mid	2002				28.3	71.6	76.2	66.6
Bolivia	BOL	AMR	Low-Mid	2003				27.8	67.7	72.3	62.9
Bolivia	BOL	AMR	Low-Mid	2004				27.3	64.1	68.5	59.4																										43.1
Bolivia	BOL	AMR	Low-Mid	2005				26.8	60.6	64.9	56																	20.8	21.2	20.4	15.3	19.2	11.4					43
Bolivia	BOL	AMR	Low-Mid	2006				26.1	57.2	61.5	52.7
Bolivia	BOL	AMR	Low-Mid	2007				25.4	54.1	58.2	49.7
Bolivia	BOL	AMR	Low-Mid	2008				24.5	51.1	55.1	46.8																										43.4
Bolivia	BOL	AMR	Low-Mid	2009				23.7	48.4	52.3	44.2
Bolivia	BOL	AMR	Low-Mid	2010				22.9	46	49.9	41.9							135	87-193					4.36	3340916			18.8	19.1	18.5	14.1	17.7	10.4					51
Bolivia	BOL	AMR	Low-Mid	2011				22.2	44	47.7	40.1							131	85-187					2.23	3354782
Bolivia	BOL	AMR	Low-Mid	2012				21.6	42.2	45.9	38.2							127	82-181					2.48	3361575
Bolivia	BOL	AMR	Low-Mid	2013				21	40.5	44.1	36.8							123	80-176					2.41	2124918
Bolivia	BOL	AMR	Low-Mid	2014				20.4	39	42.4	35.3							120	78-172					2.4	2126893
Bolivia	BOL	AMR	Low-Mid	2015	206	140 - 351		19.9	37.5	40.9	33.9							117	76-167					2.01	1883582	0.2	0.08-0.49	17.4	17.8	17	12.4	15.9	8.8			71		64
Bolivia	BOL	AMR	Low-Mid	2016				19.2	36.1	39.6	32.6							114	75-162					1.6	1879813			17.2	17.7	16.8	12.2	15.8	8.6	4.8	15.5		50.3		55	46-65	59	49-69	52	43-62	64	53-76	72	60-86	56
Bolivia	BOL	AMR	Low-Mid	2017			71.3	18.5	34.9	38.1	31.4	0.14	0.07-0.26	0.19	0.10-0.37	0.08	0.04-0.15	111	73-158	134	63.0-206.0	88	41.0-134.0	1.3	1773280													68
Bolivia	BOL	AMR	Low-Mid	2018
Bosnia and Herzegovina	BIH	EUR	Up-Mid	1990	28	23 - 33		11.3	18.2	20.1	16.1
Bosnia and Herzegovina	BIH	EUR	Up-Mid	1991				10.9	16.8	18.7	14.9
Bosnia and Herzegovina	BIH	EUR	Up-Mid	1992				10.4	18	19.7	16.2
Bosnia and Herzegovina	BIH	EUR	Up-Mid	1993				9.9	17.5	19.1	15.8
Bosnia and Herzegovina	BIH	EUR	Up-Mid	1994				9.3	14.7	16.3	13.1
Bosnia and Herzegovina	BIH	EUR	Up-Mid	1995				8.7	14.1	15.5	12.6
Bosnia and Herzegovina	BIH	EUR	Up-Mid	1996				8.2	12.2	13.5	10.8
Bosnia and Herzegovina	BIH	EUR	Up-Mid	1997				7.7	11.5	12.8	10.2
Bosnia and Herzegovina	BIH	EUR	Up-Mid	1998				7.3	10.9	12.1	9.6
Bosnia and Herzegovina	BIH	EUR	Up-Mid	1999				6.9	10.3	11.5	9.1
Bosnia and Herzegovina	BIH	EUR	Up-Mid	2000	17	12 - 24		6.5	9.9	10.9	8.7																	24.4	30.5	18.8	10.7	17.3	4.4					39
Bosnia and Herzegovina	BIH	EUR	Up-Mid	2001				6.2	9.5	10.5	8.5
Bosnia and Herzegovina	BIH	EUR	Up-Mid	2002				5.9	9.3	10.3	8.3
Bosnia and Herzegovina	BIH	EUR	Up-Mid	2003				5.7	9.2	10.2	8.1
Bosnia and Herzegovina	BIH	EUR	Up-Mid	2004				5.6	9	10	8
Bosnia and Herzegovina	BIH	EUR	Up-Mid	2005				5.4	8.9	9.8	7.9																	22.8	28.8	17.2	9.3	15	3.7					55
Bosnia and Herzegovina	BIH	EUR	Up-Mid	2006				5.3	8.6	9.5	7.6
Bosnia and Herzegovina	BIH	EUR	Up-Mid	2007				5.3	8.3	9.2	7.4
Bosnia and Herzegovina	BIH	EUR	Up-Mid	2008				5.2	7.9	8.7	7.1
Bosnia and Herzegovina	BIH	EUR	Up-Mid	2009				5.1	7.5	8.3	6.8
Bosnia and Herzegovina	BIH	EUR	Up-Mid	2010				5	7.2	7.9	6.4							44	34-56						1			20.9	26.6	15.7	8	12.9	3.3					56
Bosnia and Herzegovina	BIH	EUR	Up-Mid	2011				4.9	6.8	7.5	6.1							46	35-58						0
Bosnia and Herzegovina	BIH	EUR	Up-Mid	2012				4.7	6.6	7.2	5.9							48	37-61						0												21.9
Bosnia and Herzegovina	BIH	EUR	Up-Mid	2013				4.5	6.4	7	5.7							44	33-55						1
Bosnia and Herzegovina	BIH	EUR	Up-Mid	2014				4.4	6.2	6.7	5.6							42	32-53						2											10.7
Bosnia and Herzegovina	BIH	EUR	Up-Mid	2015	11	7 - 17		4.2	6	6.6	5.4							39	30-49						0	0.3	0.03-2.15	18.2	23.6	13.2	8.9	14.3	3.7					60
Bosnia and Herzegovina	BIH	EUR	Up-Mid	2016				4.1	5.9	6.4	5.3							32	25-41						0			17.8	23.1	12.9	8.8	14.1	3.6	6.4	15.7				159	117-204	168	122-213	151	109-197	80	58-102	101	73-128	62
Bosnia and Herzegovina	BIH	EUR	Up-Mid	2017			99.9	4	5.7	6.2	5.2							27	21-35	36	24.0-48.0	19	12.0-25.0		0													61
Bosnia and Herzegovina	BIH	EUR	Up-Mid	2018
Botswana	BWA	AFR	Up-Mid	1990	243	149 - 352		25.5	51.3	55.7	46.7
Botswana	BWA	AFR	Up-Mid	1991				25.4	53.7	58.1	49
Botswana	BWA	AFR	Up-Mid	1992				25.3	57.2	61.6	52.5
Botswana	BWA	AFR	Up-Mid	1993				25.1	61	65.4	56.2
Botswana	BWA	AFR	Up-Mid	1994				25.1	65.4	69.8	60.6
Botswana	BWA	AFR	Up-Mid	1995				25	70.1	74.6	65.4
Botswana	BWA	AFR	Up-Mid	1996				25.1	74.6	79.1	69.9
Botswana	BWA	AFR	Up-Mid	1997				25.2	78.8	83.4	74.1
Botswana	BWA	AFR	Up-Mid	1998				25.4	82.5	86.9	77.8
Botswana	BWA	AFR	Up-Mid	1999				25.7	85.1	89.6	80.5
Botswana	BWA	AFR	Up-Mid	2000	311	261 - 361		26.3	87	91.3	82.4																	23.1	27.6	19.6	11.8	19.7	4.1					37
Botswana	BWA	AFR	Up-Mid	2001				26.9	86.5	90.6	81.9
Botswana	BWA	AFR	Up-Mid	2002				27.7	84.5	88.6	79.9
Botswana	BWA	AFR	Up-Mid	2003				28.6	81.9	86.1	77.5
Botswana	BWA	AFR	Up-Mid	2004				29.5	78.2	82.4	73.9
Botswana	BWA	AFR	Up-Mid	2005				30.3	72	75.9	67.9																	23.7	28	20.2	12.6	20.4	5					50
Botswana	BWA	AFR	Up-Mid	2006				31	65.7	69.5	61.7
Botswana	BWA	AFR	Up-Mid	2007				31.2	61.7	65.8	57.5
Botswana	BWA	AFR	Up-Mid	2008				31.1	59.3	63.3	55
Botswana	BWA	AFR	Up-Mid	2009				30.8	55.6	59.6	51.3
Botswana	BWA	AFR	Up-Mid	2010				30.4	49.9	53.9	45.8							518	335-739					2.3	264669			22.2	25.6	19.5	11.1	17.1	5.3					57
Botswana	BWA	AFR	Up-Mid	2011				29.8	48.8	53	44.5							480	311-685					0.5	266032											37.5
Botswana	BWA	AFR	Up-Mid	2012				29.2	46	49.8	42							445	332-574					0.22	268521
Botswana	BWA	AFR	Up-Mid	2013				28.5	43.1	46.8	39.3							414	322-517					0.51	251555
Botswana	BWA	AFR	Up-Mid	2014				27.7	42.2	45.9	38.4							385	282-504					1.44	252333
Botswana	BWA	AFR	Up-Mid	2015	129	102 - 172		27	40.6	44.2	36.8							356	230-508					0.35	257169	0.19	0.02-2.01	20.7	23.7	18.2	9.7	14.8	4.6					61
Botswana	BWA	AFR	Up-Mid	2016			99.6999	26.2	39.3	42.9	35.6							326	252-410					0.77	261950			20.3	23.4	17.9	9.3	14.2	4.5	8.4	23.8				53	42-64	53	42-65	53	42-64	101	80-123	120	94-147	88
Botswana	BWA	AFR	Up-Mid	2017				25.4	37.6	40.9	34	7.47	5.24-8.94	6.61	4.62-8.24	8.38	5.86-10.33	300	232-376	375	251.0-499.0	226	151.0-301.0	1.97	241157													61
Botswana	BWA	AFR	Up-Mid	2018
Brazil	BRA	AMR	Up-Mid	1989
Brazil	BRA	AMR	Up-Mid	1990	104	91 - 119		25.3	63.1	69	56.9
Brazil	BRA	AMR	Up-Mid	1991				24.3	60.2	66	54.2
Brazil	BRA	AMR	Up-Mid	1992				23.4	57.2	62.8	51.3
Brazil	BRA	AMR	Up-Mid	1993				22.6	54.1	59.5	48.5
Brazil	BRA	AMR	Up-Mid	1994				22	51	56.1	45.6
Brazil	BRA	AMR	Up-Mid	1995				21.4	47.9	52.8	42.7
Brazil	BRA	AMR	Up-Mid	1996				20.9	44.9	49.6	40
Brazil	BRA	AMR	Up-Mid	1997				20.4	42.1	46.6	37.4
Brazil	BRA	AMR	Up-Mid	1998				19.9	39.5	43.8	34.9
Brazil	BRA	AMR	Up-Mid	1999				19.3	37	41.2	32.7
Brazil	BRA	AMR	Up-Mid	2000	66	64 - 67		18.3	34.7	38.6	30.6																	24.4	29.2	20	4.8	7.6	2					64
Brazil	BRA	AMR	Up-Mid	2001				17.4	32.5	36.2	28.7
Brazil	BRA	AMR	Up-Mid	2002				16.6	30.5	33.9	26.8
Brazil	BRA	AMR	Up-Mid	2003				15.8	28.5	31.7	25
Brazil	BRA	AMR	Up-Mid	2004				15	26.6	29.7	23.4
Brazil	BRA	AMR	Up-Mid	2005				14.2	24.9	27.8	21.9																	20.8	25	16.9	5.5	8.5	2.5					68
Brazil	BRA	AMR	Up-Mid	2006				13.5	23.3	26.1	20.5
Brazil	BRA	AMR	Up-Mid	2007				12.9	21.9	24.5	19.2																										89
Brazil	BRA	AMR	Up-Mid	2008				12.3	20.7	23.1	18.1
Brazil	BRA	AMR	Up-Mid	2009				11.8	19.6	21.9	17.2
Brazil	BRA	AMR	Up-Mid	2010				11.2	18.7	20.9	16.4							44	38-51					9.63	27000000			19	23	15.4	5.7	8.7	2.8					70
Brazil	BRA	AMR	Up-Mid	2011				10.7	17.9	20	15.7							44	38-51					6.98	13137591
Brazil	BRA	AMR	Up-Mid	2012				10.3	17.3	19.3	15.1							44	38-51					6.28	13260415
Brazil	BRA	AMR	Up-Mid	2013				10	16.7	18.7	14.6							44	38-51					4.73	12001914
Brazil	BRA	AMR	Up-Mid	2014				9.7	16.2	18.1	14.2							43	37-49					3.54	11528143
Brazil	BRA	AMR	Up-Mid	2015	44	36 - 54		9.4	15.7	17.6	13.8							42	36-49					3.8	11067291	0.07	0.05-0.11	17	20.5	13.8	6.5	9.9	3.2			60.8		78
Brazil	BRA	AMR	Up-Mid	2016			99.0999	9.6	16.3	18.1	14.5							42	36-49					3.17	10461013			16.6	20	13.5	6.5	10	3.1	7.8	19.7				31	24-41	34	27-44	28	22-38	30	24-39	37	30-49	24
Brazil	BRA	AMR	Up-Mid	2017				8.5	14.8	16.5	13	0.24	0.17-0.31	0.33	0.23-0.46	0.14	0.10-0.19	44	37-50	60	48.0-72.0	27	22.0-33.0	5.13	9411158													79
Brazil	BRA	AMR	Up-Mid	2018
Brunei Darussalam	BRN	WPR	Hi	1990	35	25 - 48		5.7	13.4	14.5	12.2
Brunei Darussalam	BRN	WPR	Hi	1991				5.6	13.3	14.4	12.2
Brunei Darussalam	BRN	WPR	Hi	1992				5.6	13.3	14.3	12.1
Brunei Darussalam	BRN	WPR	Hi	1993				5.5	13.1	14.2	12
Brunei Darussalam	BRN	WPR	Hi	1994				5.4	12.9	14	11.8
Brunei Darussalam	BRN	WPR	Hi	1995				5.3	12.7	13.7	11.6
Brunei Darussalam	BRN	WPR	Hi	1996				5.2	12.4	13.4	11.3
Brunei Darussalam	BRN	WPR	Hi	1997				5.1	12.2	13.1	11.1
Brunei Darussalam	BRN	WPR	Hi	1998				5.1	12	12.9	10.9
Brunei Darussalam	BRN	WPR	Hi	1999				5	11.8	12.8	10.8
Brunei Darussalam	BRN	WPR	Hi	2000	31	25 - 39		5	11.8	12.7	10.8																	20.5	22.6	18.3	2.8	4.1	1.4					71
Brunei Darussalam	BRN	WPR	Hi	2001				5	11.8	12.7	10.8
Brunei Darussalam	BRN	WPR	Hi	2002				5	11.7	12.7	10.8
Brunei Darussalam	BRN	WPR	Hi	2003				5	11.7	12.7	10.7
Brunei Darussalam	BRN	WPR	Hi	2004				5	11.6	12.6	10.6
Brunei Darussalam	BRN	WPR	Hi	2005				5	11.5	12.4	10.5																	17.5	19.5	15.5	3.3	4.8	1.7					75
Brunei Darussalam	BRN	WPR	Hi	2006				5	11.3	12.2	10.3
Brunei Darussalam	BRN	WPR	Hi	2007				4.9	11.1	12	10.2
Brunei Darussalam	BRN	WPR	Hi	2008				4.9	10.9	11.8	10
Brunei Darussalam	BRN	WPR	Hi	2009				4.8	10.7	11.6	9.8
Brunei Darussalam	BRN	WPR	Hi	2010				4.8	10.6	11.5	9.7							70	60-81						15000			17.4	19	15.8	3.7	5.3	2					77
Brunei Darussalam	BRN	WPR	Hi	2011				4.7	10.5	11.4	9.6							67	57-78						15000
Brunei Darussalam	BRN	WPR	Hi	2012				4.7	10.5	11.4	9.6							70	60-81						15000
Brunei Darussalam	BRN	WPR	Hi	2013				4.7	10.5	11.4	9.6							60	51-69						15000
Brunei Darussalam	BRN	WPR	Hi	2014				4.7	10.5	11.4	9.6							55	47-64						9239
Brunei Darussalam	BRN	WPR	Hi	2015	23	15 - 30		4.7	10.5	11.4	9.6							58	50-67						9239	0.34	0.20-0.56	17	18.7	15.3	4.5	6.2	2.6			11.4		83
Brunei Darussalam	BRN	WPR	Hi	2016				4.7	10.5	11.4	9.7							66	56-76						9240			16.6	18.5	14.8	4.6	6.4	2.7	0.4					9	6-Nov	10	Jul-13	7	5-Oct	13	Oct-18	15	Nov-20	11
Brunei Darussalam	BRN	WPR	Hi	2017			99.8	4.7	10.5	11.3	9.6							64	55-74	84	67.0-101.0	42	34.0-51.0		2													81
Brunei Darussalam	BRN	WPR	Hi	2018
Bulgaria	BGR	EUR	Up-Mid	1990	25	21 - 29		8	18.4	20.5	16.2
Bulgaria	BGR	EUR	Up-Mid	1991				8.4	18.8	20.9	16.5
Bulgaria	BGR	EUR	Up-Mid	1992				8.6	19	21.2	16.8
Bulgaria	BGR	EUR	Up-Mid	1993				8.7	19.2	21.3	16.9
Bulgaria	BGR	EUR	Up-Mid	1994				8.6	19.3	21.4	17
Bulgaria	BGR	EUR	Up-Mid	1995				8.5	19.3	21.5	17.1
Bulgaria	BGR	EUR	Up-Mid	1996				8.4	19.3	21.5	17.1
Bulgaria	BGR	EUR	Up-Mid	1997				8.3	19.2	21.3	17
Bulgaria	BGR	EUR	Up-Mid	1998				8.3	18.9	21	16.7
Bulgaria	BGR	EUR	Up-Mid	1999				8.1	18.3	20.3	16.2
Bulgaria	BGR	EUR	Up-Mid	2000	21	18 - 25		7.9	17.6	19.5	15.6																	28.5	36.9	20.2	18.5	27.2	10.2					45
Bulgaria	BGR	EUR	Up-Mid	2001				7.6	16.8	18.5	14.9
Bulgaria	BGR	EUR	Up-Mid	2002				7.2	15.9	17.6	14.2
Bulgaria	BGR	EUR	Up-Mid	2003				6.8	15.1	16.7	13.4
Bulgaria	BGR	EUR	Up-Mid	2004				6.4	14.2	15.7	12.6
Bulgaria	BGR	EUR	Up-Mid	2005				6	13.3	14.7	11.8																	27.5	36.6	18.5	13.4	20.3	6.7					55
Bulgaria	BGR	EUR	Up-Mid	2006				5.6	12.5	13.8	11.2
Bulgaria	BGR	EUR	Up-Mid	2007				5.4	11.9	13.2	10.6
Bulgaria	BGR	EUR	Up-Mid	2008				5.2	11.5	12.6	10.2
Bulgaria	BGR	EUR	Up-Mid	2009				5.1	11.1	12.2	9.9
Bulgaria	BGR	EUR	Up-Mid	2010				5.1	10.7	11.8	9.5							41	31-52						295			25.1	33.7	16.8	12.5	19.4	6					60
Bulgaria	BGR	EUR	Up-Mid	2011				4.9	10.3	11.4	9.1							37	28-47						310
Bulgaria	BGR	EUR	Up-Mid	2012				4.7	9.8	10.9	8.7							36	27-45						322
Bulgaria	BGR	EUR	Up-Mid	2013				4.5	9.3	10.3	8.3							33	25-42						291
Bulgaria	BGR	EUR	Up-Mid	2014				4.3	8.8	9.7	7.9							32	24-40						314
Bulgaria	BGR	EUR	Up-Mid	2015	11	8 - 14	99.8	4.1	8.3	9.2	7.4							28	22-36						318	0.31	0.19-0.50	23.8	32.2	15.7	11.4	18.1	5.1			39.4		64
Bulgaria	BGR	EUR	Up-Mid	2016				3.9	7.9	8.7	7							27	20-34						272			23.6	32	15.5	11.5	18.2	5.1	12.7	10.2				141	103-230	153	116-249	129	89-218	62	45-101	82	62-134	45
Bulgaria	BGR	EUR	Up-Mid	2017				3.7	7.5	8.2	6.7	0.03	0.03-0.03	0.05	0.04-0.05	0.01	0.01-0.01	25	19-31	34	22.0-45.0	16	11.0-22.0		218													66
Bulgaria	BGR	EUR	Up-Mid	2018
Burkina Faso	BFA	AFR	Low	1990	727	549 - 978		45.9	199.8	207	192.4
Burkina Faso	BFA	AFR	Low	1991				45.3	199.4	206.2	192.1
Burkina Faso	BFA	AFR	Low	1992				44.9	199.3	206.1	192.3
Burkina Faso	BFA	AFR	Low	1993				44.6	199.2	205.6	192.4
Burkina Faso	BFA	AFR	Low	1994				44.2	198.2	204.4	191.7
Burkina Faso	BFA	AFR	Low	1995				43.8	196.5	202.6	190.1
Burkina Faso	BFA	AFR	Low	1996				43.3	194	200	187.6
Burkina Faso	BFA	AFR	Low	1997				42.9	190.9	196.9	184.6
Burkina Faso	BFA	AFR	Low	1998				42.4	187.5	193.6	181.2
Burkina Faso	BFA	AFR	Low	1999				41.8	184.1	190.1	177.7
Burkina Faso	BFA	AFR	Low	2000	547	432 - 686		41	180.4	186.5	174.1																	22.6	24	21.5	8.2	11.7	4.8					18
Burkina Faso	BFA	AFR	Low	2001				40.2	176.5	182.6	170.2
Burkina Faso	BFA	AFR	Low	2002				39.5	172.2	178.3	165.8
Burkina Faso	BFA	AFR	Low	2003				38.6	167.1	173	160.9																										25.8
Burkina Faso	BFA	AFR	Low	2004				37.5	161.1	166.7	154.9
Burkina Faso	BFA	AFR	Low	2005				36.3	154.1	159.6	148.2																	22.5	23.5	21.8	7.6	10.6	4.7					25
Burkina Faso	BFA	AFR	Low	2006				35.1	146.5	151.8	140.9
Burkina Faso	BFA	AFR	Low	2007				33.8	138.6	143.6	133.3
Burkina Faso	BFA	AFR	Low	2008				32.7	130.8	135.7	125.7
Burkina Faso	BFA	AFR	Low	2009				31.6	123.3	128	118.4
Burkina Faso	BFA	AFR	Low	2010			79.8	30.7	116.1	120.7	111.4							58	38-83					590.95	17860380			22.4	23.1	21.8	7.5	10.3	4.8					34
Burkina Faso	BFA	AFR	Low	2011				29.7	109.4	113.9	104.7							57	37-81					579.56	19099726												39.9
Burkina Faso	BFA	AFR	Low	2012				28.8	103.2	107.5	98.6							55	36-79					556.89	19229686
Burkina Faso	BFA	AFR	Low	2013				28	97.5	101.7	93							54	35-77					511.7	15740567
Burkina Faso	BFA	AFR	Low	2014				27.3	92.6	96.8	88.2							54	35-77					469.63	14959678											122	32.9
Burkina Faso	BFA	AFR	Low	2015	371	257 - 509	79.8	26.6	88.4	92.5	83.9							52	34-74					429.04	11658638	4.29	3.03-5.77	21.9	22.6	21.4	7.7	10.2	5.3				39.9	38
Burkina Faso	BFA	AFR	Low	2016				26	84.5	88.7	80.2							51	33-72					411.62	12492287			21.7	22.5	21.2	7.7	10.2	5.3	8.2	30.5		46.4		93	84-101	89	80-97	96	87-105	206	186-225	223	199-244	194
Burkina Faso	BFA	AFR	Low	2017				25.4	81.2	85.3	76.9	0.23	0.14-0.36	0.22	0.13-0.35	0.24	0.15-0.39	49	32-71	61	28.0-94.0	37	17.0-58.0	411.99	6531262												46.2	40
Burkina Faso	BFA	AFR	Low	2018																																	56.4
Burundi	BDI	AFR	Low	1987
Burundi	BDI	AFR	Low	1990	1220	848 - 1 760		40	174.6	182.1	166.6
Burundi	BDI	AFR	Low	1991				40.1	176.9	184.5	169
Burundi	BDI	AFR	Low	1992				40.2	178.7	186.3	170.8
Burundi	BDI	AFR	Low	1993				40.2	179.5	187.1	171.5
Burundi	BDI	AFR	Low	1994				40	179.1	186.6	171.3
Burundi	BDI	AFR	Low	1995				39.8	177.6	185.1	169.7
Burundi	BDI	AFR	Low	1996				39.4	175.1	182.5	167.3
Burundi	BDI	AFR	Low	1997				38.9	171.6	178.9	163.7
Burundi	BDI	AFR	Low	1998				38.3	167.1	174.5	159.3
Burundi	BDI	AFR	Low	1999				37.7	162.1	169.5	154.4
Burundi	BDI	AFR	Low	2000	954	682 - 1 310		37.1	156.7	163.9	148.9																	23.5	22.3	24.7	7.1	9.4	4.8					20
Burundi	BDI	AFR	Low	2001				36.4	151	158.2	143.5
Burundi	BDI	AFR	Low	2002				35.7	145.1	152.3	137.6																										17.3
Burundi	BDI	AFR	Low	2003				35	139	146.2	131.6
Burundi	BDI	AFR	Low	2004				34.2	132.5	139.4	125.3
Burundi	BDI	AFR	Low	2005				33.3	125.4	132.1	118.3																	22.8	21.8	23.8	8.4	11.5	5.5					26
Burundi	BDI	AFR	Low	2006				32.3	118	124.4	111.2
Burundi	BDI	AFR	Low	2007				31.2	110.6	116.8	104
Burundi	BDI	AFR	Low	2008				30.1	103.4	109.4	97
Burundi	BDI	AFR	Low	2009				29	96.7	102.6	90.6
Burundi	BDI	AFR	Low	2010				27.9	90.6	96.2	84.8							144	93-206					183.52	4018578			22.8	22.5	23.1	9	12.9	5.2					38
Burundi	BDI	AFR	Low	2011			85.0999	26.9	85.1	90.5	79.5							138	90-198					171.05	4076023												32.8
Burundi	BDI	AFR	Low	2012				25.9	79.9	85.1	74.3							133	86-190					161.09	4101923
Burundi	BDI	AFR	Low	2013				25	75.2	80.1	69.8							128	83-183					160.34	5142500
Burundi	BDI	AFR	Low	2014				24.1	70.8	75.7	65.7							126	81-180					170.65	5332369
Burundi	BDI	AFR	Low	2015	712	471 - 1 050		23.4	67.1	72	62.1							122	79-174					191.91	5601304	2.59	1.42-4.55	22.8	23	22.7	8.9	13.1	4.8			58		43
Burundi	BDI	AFR	Low	2016				22.8	63.9	68.6	59							118	76-169					195.1	5898120			22.9	23.1	22.7	9.1	13.4	4.9	7.5	34.7				100	91-109	103	92-112	98	89-106	180	163-195	187	168-205	173
Burundi	BDI	AFR	Low	2017			85.0999	22.1	61.2	65.7	56.3	0.29	0.17-0.44	0.25	0.14-0.37	0.34	0.19-0.51	114	74-163	144	66.0-221.0	86	40.0-132.0	194.5	5340398												38	42
Burundi	BDI	AFR	Low	2018
Cabo Verde	CPV	AFR	Low-Mid	1985
Cabo Verde	CPV	AFR	Low-Mid	1990	256	141 - 460		20.6	62.7	67	58.2
Cabo Verde	CPV	AFR	Low-Mid	1991				20.5	61.3	65.5	56.9
Cabo Verde	CPV	AFR	Low-Mid	1992				20.4	60.5	64.7	56.1
Cabo Verde	CPV	AFR	Low-Mid	1993				20.3	60	64.1	55.7
Cabo Verde	CPV	AFR	Low-Mid	1994				20.1	59.2	63.2	54.9
Cabo Verde	CPV	AFR	Low-Mid	1995				20	57.4	61.3	53.2
Cabo Verde	CPV	AFR	Low-Mid	1996				19.9	54.2	58.1	50.2
Cabo Verde	CPV	AFR	Low-Mid	1997				19.7	50	53.6	46.2
Cabo Verde	CPV	AFR	Low-Mid	1998				19.2	45	48.4	41.4
Cabo Verde	CPV	AFR	Low-Mid	1999				18.4	39.9	43.1	36.6
Cabo Verde	CPV	AFR	Low-Mid	2000	83	45 - 162		17.2	35.5	38.5	32.4																	20.9	21.9	20.3	9.4	13.3	5.7					40
Cabo Verde	CPV	AFR	Low-Mid	2001				15.9	31.9	34.6	29.1
Cabo Verde	CPV	AFR	Low-Mid	2002				15	29.3	31.9	26.6
Cabo Verde	CPV	AFR	Low-Mid	2003				14.4	27.7	30.1	25.1
Cabo Verde	CPV	AFR	Low-Mid	2004				14.3	26.7	29.1	24.3
Cabo Verde	CPV	AFR	Low-Mid	2005				14.3	26.3	28.6	23.9																	19.4	20.9	18.3	10.1	14.2	6.1				73.2	52
Cabo Verde	CPV	AFR	Low-Mid	2006				14.6	26.2	28.5	23.8
Cabo Verde	CPV	AFR	Low-Mid	2007				14.8	26.2	28.5	23.8
Cabo Verde	CPV	AFR	Low-Mid	2008				15	26	28.4	23.6
Cabo Verde	CPV	AFR	Low-Mid	2009				15.1	25.7	28	23.3
Cabo Verde	CPV	AFR	Low-Mid	2010				14.9	25.1	27.4	22.7							147	95-209					0.36	170442			18.3	20	17.2	11.1	15.7	6.6			80		61
Cabo Verde	CPV	AFR	Low-Mid	2011				14.5	24.3	26.5	21.9							145	94-208					0.05	169326
Cabo Verde	CPV	AFR	Low-Mid	2012				14	23.3	25.5	21							144	93-206					0.01	142687
Cabo Verde	CPV	AFR	Low-Mid	2013				13.3	22.2	24.2	20							143	92-204					0.16	136960
Cabo Verde	CPV	AFR	Low-Mid	2014				12.6	21	22.9	18.9							138	89-198					0.19	135058
Cabo Verde	CPV	AFR	Low-Mid	2015	42	20 - 95		11.8	19.7	21.6	17.8							139	90-198					0.05	136792	0.71	0.35-1.42	17.4	19.1	16.1	11	16.1	6.1					67
Cabo Verde	CPV	AFR	Low-Mid	2016			92.5999	11	18.5	20.3	16.7							137	88-195					0.34	145562			17.2	19	15.9	11.3	16.5	6.1	5.7	25				69	56-91	67	54-88	71	57-96	99	81-132	120	98-159	85
Cabo Verde	CPV	AFR	Low-Mid	2017				10.4	17.4	19.1	15.7	0.24	0.15-0.4	0.2	0.13-0.34	0.27	0.17-0.46	134	87-192	167	77.0-257.0	102	47.0-156.0	2.98	145562													69
Cabo Verde	CPV	AFR	Low-Mid	2018
Cambodia	KHM	WPR	Low-Mid	1990	1020	727 - 1 350		40.2	115.9	123.7	107.7
Cambodia	KHM	WPR	Low-Mid	1991				39.8	115.9	123.7	107.8
Cambodia	KHM	WPR	Low-Mid	1992				39.4	116.3	124	108.2
Cambodia	KHM	WPR	Low-Mid	1993				39.2	117.2	124.9	109.2
Cambodia	KHM	WPR	Low-Mid	1994				39.1	118.6	126.3	110.5
Cambodia	KHM	WPR	Low-Mid	1995				39	119.8	127.5	111.8
Cambodia	KHM	WPR	Low-Mid	1996				38.7	120.4	128	112.4
Cambodia	KHM	WPR	Low-Mid	1997				38.3	119.8	127.5	111.8
Cambodia	KHM	WPR	Low-Mid	1998				37.7	118.1	125.8	110
Cambodia	KHM	WPR	Low-Mid	1999				36.8	114	121.6	106.1
Cambodia	KHM	WPR	Low-Mid	2000	484	396 - 596		35.4	107	114.3	99.2																	25.5	27.7	23.7	5.6	7.7	3.6				33	24
Cambodia	KHM	WPR	Low-Mid	2001				33.6	97.4	104.5	89.9
Cambodia	KHM	WPR	Low-Mid	2002				31.7	87.3	94.2	80.1
Cambodia	KHM	WPR	Low-Mid	2003				29.9	78.5	85	71.7
Cambodia	KHM	WPR	Low-Mid	2004				28.4	71.3	77.4	64.8
Cambodia	KHM	WPR	Low-Mid	2005				27	65.3	71.2	59.1																	24	26.9	21.7	5.9	8.3	3.6					40
Cambodia	KHM	WPR	Low-Mid	2006				25.8	60.4	66	54.5																										41.6
Cambodia	KHM	WPR	Low-Mid	2007				24.7	56	61.4	50.4
Cambodia	KHM	WPR	Low-Mid	2008				23.6	51.9	57	46.6
Cambodia	KHM	WPR	Low-Mid	2009			89	22.6	48.1	52.9	43
Cambodia	KHM	WPR	Low-Mid	2010				21.5	44.4	49	39.6							436	282-623					35.71	4533102			22.2	24.9	20.3	5.4	7.8	3.2					50
Cambodia	KHM	WPR	Low-Mid	2011				20.4	41.1	45.4	36.5							423	274-605					36.66	4517044												51.6
Cambodia	KHM	WPR	Low-Mid	2012				19.4	38.1	42.2	33.8							411	266-587					25.51	4134227
Cambodia	KHM	WPR	Low-Mid	2013				18.3	35.7	39.6	31.6							400	259-571					16.31	4347927											57
Cambodia	KHM	WPR	Low-Mid	2014			89	17.2	33.6	37.4	29.7							390	252-557					22.88	5550420												56.5
Cambodia	KHM	WPR	Low-Mid	2015	161	117 - 213		16.3	32	35.5	28.2							368	240-523					20.49	5610240	0.56	0.37-0.79	21.3	24	19.4	5.3	7.8	2.9					55
Cambodia	KHM	WPR	Low-Mid	2016				15.6	30.6	33.9	26.9							345	225-490					11.44	4771389			21.1	23.9	19.1	5.3	7.8	2.9	6.7	17.8				87	80-95	84	76-92	90	82-99	150	136-163	164	147-180	140
Cambodia	KHM	WPR	Low-Mid	2017				14.9	29.2	32.5	25.7	0.04	0.03-0.04	0.04	0.03-0.04	0.04	0.03-0.04	326	224-447	389	203.0-575.0	266	139.0-393.0	18.4	5298995													60
Cambodia	KHM	WPR	Low-Mid	2018
Cameroon	CMR	AFR	Low-Mid	1990	728	566 - 926		39.5	138.6	146.1	130.8
Cameroon	CMR	AFR	Low-Mid	1991				38.9	140.3	147.9	132.4
Cameroon	CMR	AFR	Low-Mid	1992				38.4	142.7	150.4	134.6
Cameroon	CMR	AFR	Low-Mid	1993				37.9	145.4	153.2	137.3
Cameroon	CMR	AFR	Low-Mid	1994				37.5	148.1	156.1	139.7
Cameroon	CMR	AFR	Low-Mid	1995				36.9	150.5	158.5	142.1
Cameroon	CMR	AFR	Low-Mid	1996				36.3	152.3	160.4	143.8
Cameroon	CMR	AFR	Low-Mid	1997				35.5	153.4	161.5	144.9
Cameroon	CMR	AFR	Low-Mid	1998				34.6	153.5	161.7	144.9
Cameroon	CMR	AFR	Low-Mid	1999				33.7	152.4	160.5	144.1
Cameroon	CMR	AFR	Low-Mid	2000	750	615 - 918		32.9	150.3	158.2	142																	24.5	24.6	24.5	13.3	17.9	8.8					24
Cameroon	CMR	AFR	Low-Mid	2001				32.2	147.2	155	139
Cameroon	CMR	AFR	Low-Mid	2002				31.8	143.6	151.2	135.5
Cameroon	CMR	AFR	Low-Mid	2003				31.5	139.8	147.3	131.9
Cameroon	CMR	AFR	Low-Mid	2004				31.5	136	143.4	128.2																										33.6
Cameroon	CMR	AFR	Low-Mid	2005				31.4	132.2	139.4	124.5																	22.8	23.2	22.5	11.9	16.4	7.3					31
Cameroon	CMR	AFR	Low-Mid	2006				31.3	128.2	135.3	120.6
Cameroon	CMR	AFR	Low-Mid	2007				31	124.2	131.1	116.8
Cameroon	CMR	AFR	Low-Mid	2008				30.5	119.7	126.6	112.4
Cameroon	CMR	AFR	Low-Mid	2009				29.9	115.4	122.1	108.3
Cameroon	CMR	AFR	Low-Mid	2010				29.3	110.4	117	103.5							260	168-372					268.46	19286214			21.8	22.6	21.1	11.7	16.4	6.9					36
Cameroon	CMR	AFR	Low-Mid	2011				28.7	105.8	112.1	99.1							251	162-358					266.18	19339400												39.2
Cameroon	CMR	AFR	Low-Mid	2012			64.6999	28.2	101.5	107.5	95							242	157-346					292.57	19647096
Cameroon	CMR	AFR	Low-Mid	2013				27.6	97.4	103.3	91.2							235	152-335					321.41	20442764
Cameroon	CMR	AFR	Low-Mid	2014			64.6999	27	93.8	99.5	87.6							220	142-314					327.47	19433385											119	47
Cameroon	CMR	AFR	Low-Mid	2015	596	440 - 881		26.5	90.1	95.7	84.1							212	137-303					316.34	20630132	1.9	1.34-2.61	21.8	22.6	21	12.3	17.3	7.3					43
Cameroon	CMR	AFR	Low-Mid	2016				26.1	86.8	92.4	80.9							203	131-290					306.16	19389766			21.6	22.3	20.9	12.2	17.1	7.4	8.9	30.1				118	103-131	124	108-138	111	98-123	208	182-231	228	199-255	190
Cameroon	CMR	AFR	Low-Mid	2017				25.5	84	89.5	78.3	1.24	0.83-1.58	0.94	0.62-1.22	1.54	1.06-1.97	194	126-278	240	111.0-370.0	148	69.0-228.0	303.8	16222133													46
Cameroon	CMR	AFR	Low-Mid	2018
Canada	CAN	AMR	Hi	1990	7	7 - 8		4.3	8.3	9.1	7.3
Canada	CAN	AMR	Hi	1991				4.3	8	8.8	7.1
Canada	CAN	AMR	Hi	1992				4.2	7.7	8.5	6.9
Canada	CAN	AMR	Hi	1993				4.1	7.4	8.2	6.6
Canada	CAN	AMR	Hi	1994				4.1	7.2	7.9	6.4
Canada	CAN	AMR	Hi	1995				4	6.9	7.6	6.2
Canada	CAN	AMR	Hi	1996				4	6.7	7.4	6
Canada	CAN	AMR	Hi	1997				3.9	6.5	7.2	5.9
Canada	CAN	AMR	Hi	1998				3.8	6.4	7	5.8
Canada	CAN	AMR	Hi	1999				3.7	6.3	6.8	5.7
Canada	CAN	AMR	Hi	2000	9	9 - 10		3.7	6.2	6.8	5.6																	14.4	17.6	11.2	13	19.6	6.5					68
Canada	CAN	AMR	Hi	2001				3.8	6.2	6.7	5.6
Canada	CAN	AMR	Hi	2002				3.8	6.1	6.7	5.6
Canada	CAN	AMR	Hi	2003				3.9	6.1	6.7	5.6
Canada	CAN	AMR	Hi	2004				3.9	6.1	6.6	5.6
Canada	CAN	AMR	Hi	2005				3.9	6.1	6.6	5.5																	12.6	15.2	10.1	13.2	19.5	6.9					78
Canada	CAN	AMR	Hi	2006				3.9	6	6.5	5.5
Canada	CAN	AMR	Hi	2007				3.9	5.9	6.4	5.4
Canada	CAN	AMR	Hi	2008				3.8	5.8	6.3	5.3
Canada	CAN	AMR	Hi	2009				3.8	5.7	6.2	5.3
Canada	CAN	AMR	Hi	2010				3.7	5.6	6.1	5.2							4.6	3.9-5.3						0			11.1	13.2	9.1	13	19	7.1					82
Canada	CAN	AMR	Hi	2011				3.7	5.6	6	5.1							4.8	4.1-5.5						0
Canada	CAN	AMR	Hi	2012				3.7	5.5	5.9	5.1							5.4	4.7-6.3						0
Canada	CAN	AMR	Hi	2013				3.6	5.5	5.9	5							5.3	4.6-6.2						0											11.1
Canada	CAN	AMR	Hi	2014				3.6	5.4	5.8	5							5.1	4.3-5.9						0
Canada	CAN	AMR	Hi	2015	7	5 - 9		3.6	5.3	5.7	4.9							5.2	4.5-6.1						0	1.03	0.72-1.42	10	11.8	8.3	12.5	18.2	7					88
Canada	CAN	AMR	Hi	2016				3.5	5.2	5.6	4.8							5.5	4.7-6.4						0			9.8	11.5	8.1	12.5	18.1	7	8.9	5.8				15	Oct-21	16	Nov-21	14	Sep-20	7	5-Oct	9	6-Dec	5
Canada	CAN	AMR	Hi	2017			97.9	3.5	5.1	5.5	4.7							5.5	4.7-6.3	6	4.7-7.2	5	3.9-6.0		5													89
Canada	CAN	AMR	Hi	2018
Central African Republic	CAF	AFR	Low	1990	1290	979 - 1 720		51.6	175.8	183.1	167.9
Central African Republic	CAF	AFR	Low	1991				51.3	175.8	183.3	167.9
Central African Republic	CAF	AFR	Low	1992				50.9	175.9	183.4	168.1
Central African Republic	CAF	AFR	Low	1993				50.6	176.1	183.6	168.4
Central African Republic	CAF	AFR	Low	1994				50.3	176.5	184	168.7
Central African Republic	CAF	AFR	Low	1995				50.1	177.1	184.4	169.4
Central African Republic	CAF	AFR	Low	1996				49.9	177.3	184.6	169.7
Central African Republic	CAF	AFR	Low	1997				49.8	177.3	184.4	169.8
Central African Republic	CAF	AFR	Low	1998				49.6	176.9	184	169.5
Central African Republic	CAF	AFR	Low	1999				49.4	176.3	183.2	168.8
Central African Republic	CAF	AFR	Low	2000	1200	836 - 1 750		49.3	175.2	182.1	167.8																	24.9	25.3	24.5	8.8	12.9	4.8					18
Central African Republic	CAF	AFR	Low	2001				49.2	173.7	180.6	166.4
Central African Republic	CAF	AFR	Low	2002				49.1	172	178.8	164.7
Central African Republic	CAF	AFR	Low	2003				49	170.2	177	163.1
Central African Republic	CAF	AFR	Low	2004				48.8	168.3	175.1	161.2
Central African Republic	CAF	AFR	Low	2005				48.7	166.3	173.2	159.2																	24.3	25	23.8	8.8	13	4.8					19
Central African Republic	CAF	AFR	Low	2006				48.5	163.8	170.8	156.6
Central African Republic	CAF	AFR	Low	2007				48.3	161.3	168.2	154.1
Central African Republic	CAF	AFR	Low	2008			40	47.8	158.4	165.2	151.2
Central African Republic	CAF	AFR	Low	2009				47.4	154.9	161.6	147.6
Central African Republic	CAF	AFR	Low	2010			40	46.8	150.9	157.5	143.7							431	279-616					481.26	3987855			24.9	25.7	24.2	9.5	13.9	5.1			229		27
Central African Republic	CAF	AFR	Low	2011				46.1	146.8	153.4	139.8							402	260-574					473.34	4013319												28.7
Central African Republic	CAF	AFR	Low	2012				45.3	142.9	149.2	135.9							378	245-540					450.69	4005821
Central African Republic	CAF	AFR	Low	2013				44.6	139	145.5	132.1							359	232-513					419.05	4019436
Central African Republic	CAF	AFR	Low	2014				43.9	134.8	141.3	127.9							375	243-536					395.73	4048943
Central African Republic	CAF	AFR	Low	2015	882	508 - 1 500		43.1	130.2	136.8	123.3							391	253-558					386.75	4096089	6.62	5.12-8.62	23.7	24.5	23.1	8.1	11.9	4.3					32
Central African Republic	CAF	AFR	Low	2016				42.4	125	131.5	118.2							407	263-581					387.55	3756993			23.1	23.9	22.4	7.7	11.5	4	3.3	33.6				141	128-153	138	124-151	144	131-155	212	193-229	221	198-241	204
Central African Republic	CAF	AFR	Low	2017				41.5	121.5	128	114.8	1.71	1.3-2.31	1.51	1.14-2.06	1.92	1.44-2.56	423	274-604	530	245.0-814.0	320	148.0-491.0	387.32	3765243													33
Central African Republic	CAF	AFR	Low	2018
Chad	TCD	AFR	Low	1990	1450	1 100 - 1 900		52	212.8	222.4	202.5
Chad	TCD	AFR	Low	1991				51	210	219.6	199.9
Chad	TCD	AFR	Low	1992				50.2	207.3	216.7	197.4
Chad	TCD	AFR	Low	1993				49.6	204.9	214.1	195.2
Chad	TCD	AFR	Low	1994				49.1	202.5	211.6	192.9
Chad	TCD	AFR	Low	1995				48.6	200.4	209.3	191
Chad	TCD	AFR	Low	1996				48.1	198.2	207	188.9
Chad	TCD	AFR	Low	1997				47.5	195.7	204.4	186.4
Chad	TCD	AFR	Low	1998				46.6	192.8	201.7	183.7
Chad	TCD	AFR	Low	1999				45.6	189.8	198.6	180.7
Chad	TCD	AFR	Low	2000	1370	1 070 - 1 790		44.6	186.5	195.4	177.5																	24.3	25.4	23.4	8	8.8	7.2					15
Chad	TCD	AFR	Low	2001				43.6	183.3	192	174.1
Chad	TCD	AFR	Low	2002				42.7	180	188.6	170.8
Chad	TCD	AFR	Low	2003				41.8	176.5	185.2	167.6
Chad	TCD	AFR	Low	2004				41	173.2	181.6	164.4																										8
Chad	TCD	AFR	Low	2005				40.4	169.7	178.1	161																	24.5	25	24.1	8.5	9.2	7.8					16
Chad	TCD	AFR	Low	2006				39.8	166.2	174.2	157.5
Chad	TCD	AFR	Low	2007				39.4	162.3	170.3	153.9
Chad	TCD	AFR	Low	2008				39	158.4	166.2	150.1
Chad	TCD	AFR	Low	2009			20.2	38.7	154.4	162	146.2
Chad	TCD	AFR	Low	2010				38.4	150.2	157.9	142.2							151	98-216					305.76	9620369			24.5	24.7	24.2	8.7	9.5	7.9				13.6	22
Chad	TCD	AFR	Low	2011				38	146.1	153.7	138.2							151	98-216					293.36	9741519
Chad	TCD	AFR	Low	2012				37.5	142.2	149.4	134.5							151	98-216					262.3	9738244
Chad	TCD	AFR	Low	2013				37	138.4	145.5	130.8							151	97-215					226.93	10313316											179
Chad	TCD	AFR	Low	2014				36.4	134.7	141.7	127.3							159	103-228					208.43	10471524
Chad	TCD	AFR	Low	2015	856	560 - 1 350	20.2	35.9	130.8	137.8	123.6							152	98-217					194.14	6328205	3.08	0.29-26.20	24.1	24.4	23.8	8.9	10.2	7.5				20.2	27
Chad	TCD	AFR	Low	2016				35.4	126.9	133.7	119.8							153	99-219					188.18	6138675			23.9	24.2	23.7	8.8	10.3	7.4	1.5	27.6				181	160-198	187	165-205	175	156-191	280	248-306	301	265-330	262
Chad	TCD	AFR	Low	2017				34.8	123.2	129.9	116.1	0.41	0.26-0.54	0.35	0.22-0.46	0.47	0.29-0.63	154	100-220	191	89.0-294.0	117	54.0-180.0	188.61	6222557													28
Chad	TCD	AFR	Low	2018
Chile	CHL	AMR	Hi	1986
Chile	CHL	AMR	Hi	1990	57	51 - 64		8.6	19.1	21	17.2
Chile	CHL	AMR	Hi	1991				8	17.8	19.5	16
Chile	CHL	AMR	Hi	1992				7.5	16.4	17.9	14.7
Chile	CHL	AMR	Hi	1993				7	15.1	16.5	13.6
Chile	CHL	AMR	Hi	1994				6.7	14	15.3	12.6
Chile	CHL	AMR	Hi	1995				6.4	13.1	14.3	11.9
Chile	CHL	AMR	Hi	1996				6.2	12.5	13.7	11.3
Chile	CHL	AMR	Hi	1997				6.1	12.2	13.3	11
Chile	CHL	AMR	Hi	1998				6	11.9	13	10.8
Chile	CHL	AMR	Hi	1999				5.8	11.5	12.6	10.4
Chile	CHL	AMR	Hi	2000	31	27 - 34		5.5	10.9	11.9	9.9																	14.6	17.6	12	10.9	18.8	3.1					49
Chile	CHL	AMR	Hi	2001				5.2	10.3	11.2	9.3
Chile	CHL	AMR	Hi	2002				5	9.8	10.7	8.8
Chile	CHL	AMR	Hi	2003				4.9	9.5	10.3	8.6
Chile	CHL	AMR	Hi	2004				4.9	9.3	10.1	8.4
Chile	CHL	AMR	Hi	2005				5	9.2	10	8.3																	13.9	16.8	11.4	10.6	17.8	3.5					54
Chile	CHL	AMR	Hi	2006				5.2	9.1	9.9	8.2
Chile	CHL	AMR	Hi	2007				5.3	9.1	9.9	8.2
Chile	CHL	AMR	Hi	2008				5.4	9.1	9.9	8.2
Chile	CHL	AMR	Hi	2009				5.5	9	9.7	8.1
Chile	CHL	AMR	Hi	2010				5.4	8.8	9.5	8							16	14-19						132541			13.3	16	10.9	12.2	19.9	4.7					61
Chile	CHL	AMR	Hi	2011				5.4	8.5	9.2	7.8							16	14-19						131544
Chile	CHL	AMR	Hi	2012				5.4	8.4	9.1	7.7							16	14-18						125478
Chile	CHL	AMR	Hi	2013				5.4	8.3	8.9	7.5							16	14-18						45
Chile	CHL	AMR	Hi	2014				5.3	8.1	8.8	7.4							16	13-18						30											44.7
Chile	CHL	AMR	Hi	2015	22	18 - 26		5.3	7.9	8.6	7.2							17	14-19						40	0.28	0.11-0.57	12.5	15	10.2	10.9	17.5	4.4					66
Chile	CHL	AMR	Hi	2016			99.6999	5.2	7.7	8.3	7							16	14-19						44			12.4	14.8	10.1	10.6	17.2	4	9.3	12.5				35	26-47	37	29-50	32	24-44	25	19-34	33	25-44	19
Chile	CHL	AMR	Hi	2017				5	7.4	8	6.8	0.33	0.27-0.39	0.48	0.37-0.58	0.19	0.15-0.23	17	15-20	22	18.0-27.0	13	10.0-15.0		15													70
Chile	CHL	AMR	Hi	2018
China	CHN	WPR	Up-Mid	1987
China	CHN	WPR	Up-Mid	1990	97	80 - 117		29.5	53.8	56	51.5
China	CHN	WPR	Up-Mid	1991				29.3	53.2	55.4	50.9
China	CHN	WPR	Up-Mid	1992				29	52.3	54.5	50
China	CHN	WPR	Up-Mid	1993				28.4	50.9	53.1	48.6
China	CHN	WPR	Up-Mid	1994				27.6	49.3	51.4	47
China	CHN	WPR	Up-Mid	1995				26.6	47.4	49.6	45.1
China	CHN	WPR	Up-Mid	1996				25.6	45.5	47.7	43.2
China	CHN	WPR	Up-Mid	1997				24.5	43.5	45.6	41.3
China	CHN	WPR	Up-Mid	1998				23.5	41.4	43.5	39.2
China	CHN	WPR	Up-Mid	1999				22.5	39.2	41.2	37.1
China	CHN	WPR	Up-Mid	2000	58	52 - 65		21.4	36.8	38.7	34.7																	21.5	24.6	18.1	13.2	11.2	15.4					48
China	CHN	WPR	Up-Mid	2001				19.9	34.2	36.1	32.1																										96.6
China	CHN	WPR	Up-Mid	2002				18.4	31.5	33.4	29.6
China	CHN	WPR	Up-Mid	2003				16.8	28.9	30.6	27
China	CHN	WPR	Up-Mid	2004				15.3	26.3	28	24.6
China	CHN	WPR	Up-Mid	2005				13.8	24	25.5	22.3																	19	21.5	16.2	11.7	10.1	13.4					54
China	CHN	WPR	Up-Mid	2006				12.5	21.9	23.3	20.4
China	CHN	WPR	Up-Mid	2007				11.2	20	21.4	18.6
China	CHN	WPR	Up-Mid	2008				10.2	18.5	19.7	17.1
China	CHN	WPR	Up-Mid	2009				9.2	17	18.2	15.8
China	CHN	WPR	Up-Mid	2010				8.4	15.8	16.8	14.6							77	66-89					0.01	52000000			18.1	20.8	15.1	10.9	9.3	12.5					69
China	CHN	WPR	Up-Mid	2011				7.7	14.6	15.6	13.6							76	65-87					0.01	25548140
China	CHN	WPR	Up-Mid	2012				7.1	13.5	14.4	12.6							74	64-86					0	25663107
China	CHN	WPR	Up-Mid	2013				6.5	12.5	13.3	11.7							70	60-81					0	25822219
China	CHN	WPR	Up-Mid	2014				6	11.6	12.4	10.8							68	58-78					0	25974569
China	CHN	WPR	Up-Mid	2015	27	22 - 32		5.5	10.8	11.4	10							66	56-76					0	26100630	0.83	0.56-1.18	17.4	20.2	14.4	9.6	8.9	10.3			9.2		76
China	CHN	WPR	Up-Mid	2016			99.9	5.1	10	10.6	9.3							64	55-74					0	26375574			17	19.8	14.1	9.7	9.1	10.3	7.2	18.2				140	107-171	144	110-177	135	103-165	113	86-138	126	96-155	100
China	CHN	WPR	Up-Mid	2017				4.7	9.3	9.9	8.7							63	54-73	83	66.0-99.0	42	34.0-51.0	0	26376326													79
China	CHN	WPR	Up-Mid	2018
Colombia	COL	AMR	Up-Mid	1986
Colombia	COL	AMR	Up-Mid	1989
Colombia	COL	AMR	Up-Mid	1990	118	94 - 142		17.9	35.1	38.9	31.2
Colombia	COL	AMR	Up-Mid	1991				17.5	34.1	37.8	30.2
Colombia	COL	AMR	Up-Mid	1992				17	33	36.6	29.2
Colombia	COL	AMR	Up-Mid	1993				16.6	31.9	35.4	28.2
Colombia	COL	AMR	Up-Mid	1994				16.2	30.8	34.2	27.2
Colombia	COL	AMR	Up-Mid	1995				15.7	29.7	33	26.3
Colombia	COL	AMR	Up-Mid	1996				15.3	28.7	31.9	25.3
Colombia	COL	AMR	Up-Mid	1997				14.8	27.7	30.8	24.4
Colombia	COL	AMR	Up-Mid	1998				14.3	26.7	29.7	23.6
Colombia	COL	AMR	Up-Mid	1999				13.9	25.8	28.7	22.8
Colombia	COL	AMR	Up-Mid	2000	97	90 - 104		13.5	25	27.8	22.1																	20.6	22.9	18.6	7.6	11.8	3.5				73.3	50
Colombia	COL	AMR	Up-Mid	2001				13.1	24.3	27	21.4
Colombia	COL	AMR	Up-Mid	2002				12.8	23.6	26.2	20.8
Colombia	COL	AMR	Up-Mid	2003				12.4	22.9	25.5	20.2
Colombia	COL	AMR	Up-Mid	2004				12.1	22.3	24.7	19.7
Colombia	COL	AMR	Up-Mid	2005				11.8	21.6	24	19.1																	18.8	21.4	16.5	6.7	10.5	3				78	61
Colombia	COL	AMR	Up-Mid	2006				11.4	21	23.3	18.6
Colombia	COL	AMR	Up-Mid	2007				11.1	20.4	22.6	18
Colombia	COL	AMR	Up-Mid	2008				10.8	19.8	21.9	17.5
Colombia	COL	AMR	Up-Mid	2009				10.4	19.1	21.3	16.9
Colombia	COL	AMR	Up-Mid	2010				10.1	18.5	20.6	16.4							31	24-39					16.12	4921126			17.3	19.8	15.1	7.2	11.7	2.7				83.9	68
Colombia	COL	AMR	Up-Mid	2011				9.8	18	19.9	15.9							32	25-40					8.15	4924261
Colombia	COL	AMR	Up-Mid	2012				9.5	17.4	19.3	15.3							32	25-41					8.08	4722872
Colombia	COL	AMR	Up-Mid	2013				9.2	16.8	18.6	14.8							31	24-39					6.87	4722564
Colombia	COL	AMR	Up-Mid	2014				8.8	16.2	18	14.4							30	23-39					5.37	4410048											71.6
Colombia	COL	AMR	Up-Mid	2015	64	56 - 81		8.6	15.7	17.5	13.9							31	24-39					6.79	3846506	0.21	0.13-0.33	15.9	18.5	13.7	8.3	13.4	3.3					76
Colombia	COL	AMR	Up-Mid	2016				8.3	15.2	16.9	13.4							32	25-41					10.69	3761361			15.8	18.3	13.5	7.2	11.6	2.8	5.8	18.5		86.6		34	27-43	38	30-48	31	24-39	37	29-47	45	36-57	30
Colombia	COL	AMR	Up-Mid	2017				8	14.7	16.4	13							33	25-42	42	28.0-57.0	24	16.0-33.0	7.4	3391009													76
Colombia	COL	AMR	Up-Mid	2018			99.1999
Comoros	COM	AFR	Low	1990	635	414 - 961		50	124.8	132.1	117.2
Comoros	COM	AFR	Low	1991				48	120.9	128.1	113.5
Comoros	COM	AFR	Low	1992				46.2	117.1	124.2	109.7
Comoros	COM	AFR	Low	1993				44.6	113.5	120.5	106.3
Comoros	COM	AFR	Low	1994				43.4	110.4	117.2	103.2
Comoros	COM	AFR	Low	1995				42.5	107.8	114.5	100.7
Comoros	COM	AFR	Low	1996				41.9	105.6	112.2	98.7
Comoros	COM	AFR	Low	1997				41.5	103.9	110.5	97.1
Comoros	COM	AFR	Low	1998				41.2	102.6	109.2	95.9
Comoros	COM	AFR	Low	1999				41.1	101.7	108.1	94.9
Comoros	COM	AFR	Low	2000	499	324 - 765		40.9	101.1	107.5	94.3																	25.9	27.3	24.7	5.1	7.2	2.9					30
Comoros	COM	AFR	Low	2001				40.8	100.7	107.2	93.9
Comoros	COM	AFR	Low	2002				40.7	100.6	106.9	93.8
Comoros	COM	AFR	Low	2003				40.7	100.1	106.6	93.4
Comoros	COM	AFR	Low	2004				40.4	99.1	105.5	92.4
Comoros	COM	AFR	Low	2005				40.1	97.4	103.8	90.8																	24.6	26.1	23.1	6.5	9.4	3.6					40
Comoros	COM	AFR	Low	2006				39.6	95.4	101.8	88.8
Comoros	COM	AFR	Low	2007			82.1999	39	93	99.3	86.5
Comoros	COM	AFR	Low	2008				38.5	90.5	96.7	84
Comoros	COM	AFR	Low	2009				37.6	88	93.9	81.5
Comoros	COM	AFR	Low	2010				36.9	85.3	91.4	79.2							33	22-48					52.98	517852			23.5	25.3	21.8	6.6	9.7	3.4					44
Comoros	COM	AFR	Low	2011				36.2	82.7	88.5	76.4							34	22-49					35.18	518985											70
Comoros	COM	AFR	Low	2012			82.1999	35.4	80.4	86	74.1							34	22-49					68.85	524706												28.8
Comoros	COM	AFR	Low	2013				34.7	77.9	83.8	71.9							34	22-49					71.69	521439
Comoros	COM	AFR	Low	2014				34	75.5	81.2	69.5							35	22-49					2.9	522782
Comoros	COM	AFR	Low	2015	335	207 - 536		33.1	73.2	78.8	67.3							35	22-49					1.67	525978	1.96	0.15-18.01	23	24.8	21.3	6.8	9.9	3.6					49
Comoros	COM	AFR	Low	2016				32.3	71.1	76.5	65.4							35	22-49					1.44	527919			22.9	24.8	21.2	6.8	9.9	3.6	0.9	26.5				94	84-102	98	88-108	89	80-97	172	155-189	192	172-212	154
Comoros	COM	AFR	Low	2017				31.7	69	74.3	63.4	0.01	0.01-0.02	0.02	0.01-0.02	0.01	0.01-0.02	35	22-50	43	20.0-66.0	27	12.0-41.0	3.97	828148													52
Comoros	COM	AFR	Low	2018
Congo	COG	AFR	Low-Mid	1987
Congo	COG	AFR	Low-Mid	1990	603	421 - 857		28	90	95.4	84.2
Congo	COG	AFR	Low-Mid	1991				28.2	91.5	96.9	85.7
Congo	COG	AFR	Low-Mid	1992				28.6	93.6	99.2	87.8
Congo	COG	AFR	Low-Mid	1993				29	96.3	102	90.4
Congo	COG	AFR	Low-Mid	1994				29.6	99.6	105.4	93.6
Congo	COG	AFR	Low-Mid	1995				30.1	103.3	109.2	97.1
Congo	COG	AFR	Low-Mid	1996				30.7	107	113.1	100.6
Congo	COG	AFR	Low-Mid	1997				31.2	110.6	116.8	104.1
Congo	COG	AFR	Low-Mid	1998				31.5	113.4	119.7	106.8
Congo	COG	AFR	Low-Mid	1999				31.7	114.8	121	108.2
Congo	COG	AFR	Low-Mid	2000	653	492 - 864		31.5	114.3	120.5	107.7																	24.8	24	25.6	10	13.9	6.1					23
Congo	COG	AFR	Low-Mid	2001				31	111.9	117.9	105.4
Congo	COG	AFR	Low-Mid	2002				30.3	107.7	113.6	101.4
Congo	COG	AFR	Low-Mid	2003				29.3	102	107.8	96
Congo	COG	AFR	Low-Mid	2004				28.3	95.6	101.1	89.7
Congo	COG	AFR	Low-Mid	2005				27.2	88.7	94.2	83.1																	22.1	20.7	23.3	9.1	12.5	5.7				22.9	25
Congo	COG	AFR	Low-Mid	2006				26.1	82.2	87.4	76.6
Congo	COG	AFR	Low-Mid	2007				25.1	76.1	81.2	70.8
Congo	COG	AFR	Low-Mid	2008				24.1	70.9	75.8	65.7
Congo	COG	AFR	Low-Mid	2009				23.3	66.6	71.3	61.6
Congo	COG	AFR	Low-Mid	2010				22.7	63.1	67.6	58.3							386	250-551					190.54	3223012			19	17.8	20.1	7.4	10.2	4.5			147		30
Congo	COG	AFR	Low-Mid	2011				22.2	60.2	64.7	55.4							383	274-509					190.83	3249179
Congo	COG	AFR	Low-Mid	2012			91.1999	21.7	57.6	62	52.9							382	275-507					197.8	3404680												38
Congo	COG	AFR	Low-Mid	2013				21.2	55.3	59.7	50.8							382	247-546					205.39	3523377
Congo	COG	AFR	Low-Mid	2014				20.7	53.3	57.6	48.8							381	247-544					208.95	3567584
Congo	COG	AFR	Low-Mid	2015	442	300 - 638	91.1999	20.3	51.3	55.5	46.9							379	246-542					208.99	1346327	4.11	2.53-6.57	17	16.1	17.8	6.1	8.7	3.5				43.2	40
Congo	COG	AFR	Low-Mid	2016				19.8	49.4	53.5	45							378	240-547					201.08	2278289			16.7	15.9	17.4	5.9	8.4	3.3	7.8	27.4				73	65-80	66	58-73	80	71-88	131	116-144	122	107-135	138
Congo	COG	AFR	Low-Mid	2017				19.4	47.5	51.6	43.2	1.59	1.36-1.84	1.17	1.00-1.40	2.02	1.66-2.30	376	239-545	465	205.0-726.0	288	127.0-449.0	197.63	1784187													39
Congo	COG	AFR	Low-Mid	2018
Cook Islands	COK	WPR	Up-Mid	1990				13.1	24.7	27.4	21.9
Cook Islands	COK	WPR	Up-Mid	1991				12.9	24.4	27	21.6
Cook Islands	COK	WPR	Up-Mid	1992				12.7	24	26.6	21.2
Cook Islands	COK	WPR	Up-Mid	1993				12.4	23.5	26	20.8
Cook Islands	COK	WPR	Up-Mid	1994				12	22.8	25.3	20.2
Cook Islands	COK	WPR	Up-Mid	1995				11.6	22	24.3	19.4
Cook Islands	COK	WPR	Up-Mid	1996				11.1	21	23.2	18.6
Cook Islands	COK	WPR	Up-Mid	1997				10.5	19.8	22	17.6
Cook Islands	COK	WPR	Up-Mid	1998				9.9	18.7	20.8	16.6
Cook Islands	COK	WPR	Up-Mid	1999				9.4	17.7	19.6	15.7
Cook Islands	COK	WPR	Up-Mid	2000				8.9	16.8	18.6	14.9
Cook Islands	COK	WPR	Up-Mid	2001				8.4	16	17.7	14.1
Cook Islands	COK	WPR	Up-Mid	2002				8	15.2	16.8	13.5
Cook Islands	COK	WPR	Up-Mid	2003				7.6	14.5	16	12.9
Cook Islands	COK	WPR	Up-Mid	2004				7.2	13.7	15.2	12.2
Cook Islands	COK	WPR	Up-Mid	2005				6.9	13	14.4	11.6
Cook Islands	COK	WPR	Up-Mid	2006				6.5	12.3	13.6	10.9
Cook Islands	COK	WPR	Up-Mid	2007				6.1	11.6	12.8	10.3
Cook Islands	COK	WPR	Up-Mid	2008				5.8	11	12.1	9.8
Cook Islands	COK	WPR	Up-Mid	2009			100	5.5	10.4	11.5	9.3
Cook Islands	COK	WPR	Up-Mid	2010				5.2	9.9	10.9	8.9							0							0
Cook Islands	COK	WPR	Up-Mid	2011				5	9.5	10.5	8.5							6.3	5.4-7.3						0
Cook Islands	COK	WPR	Up-Mid	2012				4.8	9.1	10	8.2							6.4	5.5-7.4						0
Cook Islands	COK	WPR	Up-Mid	2013				4.6	8.8	9.6	7.8							13	Nov-15						0
Cook Islands	COK	WPR	Up-Mid	2014				4.4	8.4	9.3	7.6							13	Nov-15						946
Cook Islands	COK	WPR	Up-Mid	2015				4.2	8.1	8.9	7.3							0							765	0.22	0.01-4.98
Cook Islands	COK	WPR	Up-Mid	2016				4.1	7.9	8.6	7.1							13	Nov-15						0									10.6	17.3
Cook Islands	COK	WPR	Up-Mid	2017				3.9	7.6	8.3	6.9							0		0		0			0
Cook Islands	COK	WPR	Up-Mid	2018
Costa Rica	CRI	AMR	Up-Mid	1989
Costa Rica	CRI	AMR	Up-Mid	1990	43	38 - 48		8.9	16.8	18.7	14.8
Costa Rica	CRI	AMR	Up-Mid	1991				8.8	16.2	18	14.3
Costa Rica	CRI	AMR	Up-Mid	1992				8.8	15.7	17.5	13.9
Costa Rica	CRI	AMR	Up-Mid	1993				8.7	15.3	17	13.5
Costa Rica	CRI	AMR	Up-Mid	1994				8.6	14.9	16.6	13.2
Costa Rica	CRI	AMR	Up-Mid	1995				8.5	14.7	16.3	13.1
Costa Rica	CRI	AMR	Up-Mid	1996				8.4	14.8	16.4	13.1
Costa Rica	CRI	AMR	Up-Mid	1997				8.3	14.8	16.4	13.1
Costa Rica	CRI	AMR	Up-Mid	1998				8.2	14.5	16.1	12.9
Costa Rica	CRI	AMR	Up-Mid	1999				8	13.8	15.3	12.2
Costa Rica	CRI	AMR	Up-Mid	2000	38	35 - 43		7.7	12.9	14.3	11.5																	14.2	16.4	11.9	7.3	12.8	1.7					61
Costa Rica	CRI	AMR	Up-Mid	2001				7.4	12.2	13.5	10.9
Costa Rica	CRI	AMR	Up-Mid	2002				7.2	11.7	12.9	10.4
Costa Rica	CRI	AMR	Up-Mid	2003				7.1	11.2	12.3	10
Costa Rica	CRI	AMR	Up-Mid	2004				6.9	10.8	11.8	9.7
Costa Rica	CRI	AMR	Up-Mid	2005				6.9	10.5	11.5	9.4																	12.6	14.4	10.9	7.9	13.3	2.4					69
Costa Rica	CRI	AMR	Up-Mid	2006				6.9	10.4	11.4	9.3
Costa Rica	CRI	AMR	Up-Mid	2007				6.9	10.4	11.4	9.3
Costa Rica	CRI	AMR	Up-Mid	2008				6.9	10.4	11.3	9.3
Costa Rica	CRI	AMR	Up-Mid	2009				6.8	10.2	11.2	9.2
Costa Rica	CRI	AMR	Up-Mid	2010				6.6	10	11	9							14	Oct-17					0.07	51178			13	15.2	10.8	8.6	14.7	2.5					74
Costa Rica	CRI	AMR	Up-Mid	2011				6.5	9.9	10.8	8.9							14	Nov-18					0.01	50827												89.1
Costa Rica	CRI	AMR	Up-Mid	2012				6.5	9.8	10.6	8.8							13	9.8-16					0	49995
Costa Rica	CRI	AMR	Up-Mid	2013				6.4	9.7	10.5	8.8							11	8.3-14					0	51844
Costa Rica	CRI	AMR	Up-Mid	2014				6.3	9.5	10.4	8.7							12	9.3-15					0	28942
Costa Rica	CRI	AMR	Up-Mid	2015	25	20 - 29		6.1	9.4	10.2	8.5							11	8.4-14					0	18569	0.17	0.02-1.73	11.6	13.7	9.5	7.9	13.4	2.4					76
Costa Rica	CRI	AMR	Up-Mid	2016				6	9.2	10	8.3							9.5	7.3-12					0	24462			11.5	13.7	9.4	7.9	13.5	2.4	4.8	16.7				27	21-34	30	24-38	24	18-30	23	18-29	29	23-36	18
Costa Rica	CRI	AMR	Up-Mid	2017			98.6999	5.9	9	9.8	8.1	0.22	0.19-0.25	0.31	0.25-0.37	0.13	0.11-0.14	9.7	7.4-12	12	8.1-16.0	7	4.6-9.4	0.01	7794													77
Costa Rica	CRI	AMR	Up-Mid	2018
Croatia	HRV	EUR	Up-Mid	1990	10	8 - 12		8.1	12.8	14.4	11.2
Croatia	HRV	EUR	Up-Mid	1991				8	12.1	13.5	10.6
Croatia	HRV	EUR	Up-Mid	1992				7.8	11.4	12.8	10
Croatia	HRV	EUR	Up-Mid	1993				7.4	10.9	12.2	9.5
Croatia	HRV	EUR	Up-Mid	1994				6.9	10.4	11.6	9.1
Croatia	HRV	EUR	Up-Mid	1995				6.4	10	11.1	8.8
Croatia	HRV	EUR	Up-Mid	1996				6	9.6	10.7	8.5
Croatia	HRV	EUR	Up-Mid	1997				5.8	9.3	10.3	8.2
Croatia	HRV	EUR	Up-Mid	1998				5.7	8.9	9.9	7.9
Croatia	HRV	EUR	Up-Mid	1999				5.7	8.6	9.5	7.7
Croatia	HRV	EUR	Up-Mid	2000	11	9 - 13		5.6	8.3	9.1	7.5																	22.9	30.8	15.4	21.3	33	10.4					67
Croatia	HRV	EUR	Up-Mid	2001				5.3	8	8.8	7.2
Croatia	HRV	EUR	Up-Mid	2002				5	7.7	8.4	6.9
Croatia	HRV	EUR	Up-Mid	2003				4.7	7.4	8	6.7
Croatia	HRV	EUR	Up-Mid	2004				4.5	7	7.7	6.4
Croatia	HRV	EUR	Up-Mid	2005				4.2	6.7	7.3	6.1																	20.7	28.6	13.2	20.2	31.1	10.1					65
Croatia	HRV	EUR	Up-Mid	2006				4	6.4	7	5.8
Croatia	HRV	EUR	Up-Mid	2007				3.9	6.2	6.7	5.6
Croatia	HRV	EUR	Up-Mid	2008				3.8	5.9	6.4	5.4
Croatia	HRV	EUR	Up-Mid	2009				3.7	5.7	6.1	5.2
Croatia	HRV	EUR	Up-Mid	2010				3.6	5.5	5.9	5							18	16-21						0			18.8	25.6	12.4	18.6	28.4	9.4					71
Croatia	HRV	EUR	Up-Mid	2011				3.4	5.3	5.7	4.8							17	14-19						1
Croatia	HRV	EUR	Up-Mid	2012				3.3	5.2	5.6	4.7							14	Dec-17						2
Croatia	HRV	EUR	Up-Mid	2013				3.2	5	5.4	4.6							14	Dec-16						7
Croatia	HRV	EUR	Up-Mid	2014				3.2	4.9	5.3	4.5							13	Nov-15						20
Croatia	HRV	EUR	Up-Mid	2015	8	6 - 11		3.1	4.8	5.2	4.4							13	Nov-15						11	0.11	0.07-0.17	17.2	23.5	11.1	17.8	26.8	9.4			9.6		60
Croatia	HRV	EUR	Up-Mid	2016				3	4.7	5.1	4.3							12	Oct-14						9			16.7	22.8	10.7	16.5	25.6	7.9	8.9	8.1				86	62-126	91	67-130	83	57-122	35	25-52	48	36-69	25
Croatia	HRV	EUR	Up-Mid	2017			99.9	2.9	4.6	5	4.2							10	8.5-12	13	11.0-16.0	6.8	5.4-8.2		15													71
Croatia	HRV	EUR	Up-Mid	2018
Cuba	CUB	AMR	Up-Mid	1990	58	51 - 65		6.8	13.2	15	11.4
Cuba	CUB	AMR	Up-Mid	1991				6.4	12.4	14	10.7
Cuba	CUB	AMR	Up-Mid	1992				6.2	11.7	13.2	10.1
Cuba	CUB	AMR	Up-Mid	1993				6	11.2	12.6	9.7
Cuba	CUB	AMR	Up-Mid	1994				5.9	10.9	12.3	9.5
Cuba	CUB	AMR	Up-Mid	1995				5.6	10.7	12.1	9.3
Cuba	CUB	AMR	Up-Mid	1996				5.2	10.4	11.7	9
Cuba	CUB	AMR	Up-Mid	1997				4.7	9.8	11	8.5
Cuba	CUB	AMR	Up-Mid	1998				4.4	9.1	10.2	8
Cuba	CUB	AMR	Up-Mid	1999				4.2	8.5	9.5	7.4
Cuba	CUB	AMR	Up-Mid	2000	43	39 - 47		4.1	8.1	9	7.1																	18.1	20.4	15.8	17.4	24.7	10					47
Cuba	CUB	AMR	Up-Mid	2001				4.1	7.8	8.7	6.9
Cuba	CUB	AMR	Up-Mid	2002				4	7.7	8.6	6.8
Cuba	CUB	AMR	Up-Mid	2003				3.8	7.7	8.5	6.8
Cuba	CUB	AMR	Up-Mid	2004				3.5	7.5	8.3	6.6
Cuba	CUB	AMR	Up-Mid	2005				3.2	7.2	8	6.4																	17.6	20	15.2	13	19.4	6.5					68
Cuba	CUB	AMR	Up-Mid	2006				3	6.9	7.6	6.1
Cuba	CUB	AMR	Up-Mid	2007				2.9	6.6	7.3	5.9
Cuba	CUB	AMR	Up-Mid	2008				2.9	6.4	7	5.7
Cuba	CUB	AMR	Up-Mid	2009				2.8	6.2	6.8	5.5
Cuba	CUB	AMR	Up-Mid	2010				2.8	6	6.7	5.4							8.4	7.2-9.7						167722			17.6	20	15.1	14.4	22.7	6.1					76
Cuba	CUB	AMR	Up-Mid	2011				2.7	5.9	6.6	5.3							8.2	7-9.4						164093												87.8
Cuba	CUB	AMR	Up-Mid	2012				2.6	5.8	6.4	5.2							7.4	6.3-8.6						162007
Cuba	CUB	AMR	Up-Mid	2013				2.5	5.7	6.3	5.1							7.6	6.5-8.8						55804
Cuba	CUB	AMR	Up-Mid	2014				2.4	5.7	6.2	5							7.3	6.3-8.5						50265											50	88.8
Cuba	CUB	AMR	Up-Mid	2015	39	33 - 47		2.4	5.6	6.2	5							7	6-8.1						43862	0.12	0.05-0.25	16.6	19.1	14	13.7	21.8	5.6					81
Cuba	CUB	AMR	Up-Mid	2016				2.3	5.5	6	4.9							6.8	5.8-7.9						43687			16.4	19	13.8	13.9	22.1	5.8	6.1	8.5				90	50-174	95	55-184	85	45-167	50	27-96	58	33-112	42
Cuba	CUB	AMR	Up-Mid	2017			99.9	2.2	5.4	5.9	4.8	0.17	0.14-0.19	0.24	0.18-0.29	0.09	0.08-0.11	7.1	6.1-8.2	9.1	7.2-11.0	5.2	4.1-6.2		40866													83
Cuba	CUB	AMR	Up-Mid	2018
Cyprus	CYP	EUR	Hi	1990	16	10 - 26		5.4	11.1	12.1	9.9
Cyprus	CYP	EUR	Hi	1991				5.3	10.8	11.8	9.7
Cyprus	CYP	EUR	Hi	1992				5.1	10.5	11.4	9.4
Cyprus	CYP	EUR	Hi	1993				4.9	10	11	9.1
Cyprus	CYP	EUR	Hi	1994				4.6	9.6	10.4	8.7
Cyprus	CYP	EUR	Hi	1995				4.4	9	9.8	8.2
Cyprus	CYP	EUR	Hi	1996				4.1	8.5	9.3	7.7
Cyprus	CYP	EUR	Hi	1997				3.8	8	8.7	7.3
Cyprus	CYP	EUR	Hi	1998				3.6	7.5	8.2	6.9
Cyprus	CYP	EUR	Hi	1999				3.4	7.1	7.6	6.5
Cyprus	CYP	EUR	Hi	2000	15	9 - 25		3.1	6.6	7.2	6.1																	14.1	18.4	9.8	2.2	2.8	1.6					64
Cyprus	CYP	EUR	Hi	2001				2.9	6.2	6.7	5.7
Cyprus	CYP	EUR	Hi	2002				2.7	5.8	6.3	5.3
Cyprus	CYP	EUR	Hi	2003				2.6	5.5	5.9	5
Cyprus	CYP	EUR	Hi	2004				2.5	5.1	5.5	4.7
Cyprus	CYP	EUR	Hi	2005				2.4	4.8	5.2	4.4																	13.8	17.4	10.3	2.6	3.7	1.5					68
Cyprus	CYP	EUR	Hi	2006				2.3	4.6	4.9	4.2
Cyprus	CYP	EUR	Hi	2007				2.2	4.3	4.6	3.9
Cyprus	CYP	EUR	Hi	2008				2.1	4.1	4.4	3.7
Cyprus	CYP	EUR	Hi	2009				2	3.8	4.1	3.5
Cyprus	CYP	EUR	Hi	2010				2	3.6	3.9	3.3							6.3	5.4-7.3						1			11.8	15.8	7.9	5.7	8.7	2.7					65
Cyprus	CYP	EUR	Hi	2011				1.9	3.5	3.7	3.2							5.2	4.5-6						3
Cyprus	CYP	EUR	Hi	2012				1.8	3.3	3.6	3							6.4	5.5-7.4						5
Cyprus	CYP	EUR	Hi	2013				1.8	3.1	3.4	2.9							4.1	3.5-4.8						0
Cyprus	CYP	EUR	Hi	2014				1.7	3	3.2	2.8							3.9	3.3-4.5						0
Cyprus	CYP	EUR	Hi	2015	7	4 - 12		1.7	2.9	3.1	2.7							6.2	5.3-7.2						3	0.6	0.37-0.98	11.5	15.4	7.6	4.9	7.3	2.5			4.9		75
Cyprus	CYP	EUR	Hi	2016				1.6	2.8	3	2.6							5.6	4.8-6.5						1			11.3	15.2	7.5	5.3	8.2	2.3	10.8	5.1				33	26-40	39	31-47	26	20-35	20	16-25	28	23-34	13
Cyprus	CYP	EUR	Hi	2017			96	1.6	2.7	2.9	2.5	0.06	0.05-0.06	0.09	0.09-0.10	0.02	0.02-0.02	5.1	4.3-5.9	6.6	5.2-7.9	3.6	2.8-4.3		4													78
Cyprus	CYP	EUR	Hi	2018
Czech Republic	CZE	EUR	Hi	1990	14	12 - 17		7.2	12.2	13.7	10.5
Czech Republic	CZE	EUR	Hi	1991				6.8	11.7	13.2	10.1
Czech Republic	CZE	EUR	Hi	1992				6.3	11	12.4	9.6
Czech Republic	CZE	EUR	Hi	1993				5.7	10.2	11.5	8.9
Czech Republic	CZE	EUR	Hi	1994				5.1	9.4	10.5	8.2
Czech Republic	CZE	EUR	Hi	1995				4.5	8.5	9.5	7.4
Czech Republic	CZE	EUR	Hi	1996				4	7.7	8.6	6.8
Czech Republic	CZE	EUR	Hi	1997				3.6	7	7.8	6.1
Czech Republic	CZE	EUR	Hi	1998				3.2	6.3	7	5.6
Czech Republic	CZE	EUR	Hi	1999				2.9	5.8	6.5	5.2
Czech Republic	CZE	EUR	Hi	2000	7	6 - 8		2.7	5.5	6.1	4.8																	22.6	30.5	15.3	17	27.5	7					70
Czech Republic	CZE	EUR	Hi	2001				2.5	5.2	5.8	4.6
Czech Republic	CZE	EUR	Hi	2002				2.4	5	5.5	4.4
Czech Republic	CZE	EUR	Hi	2003				2.4	4.8	5.3	4.2
Czech Republic	CZE	EUR	Hi	2004				2.3	4.6	5.1	4
Czech Republic	CZE	EUR	Hi	2005				2.2	4.4	4.9	3.8																	19.9	26.6	13.6	16.5	27.6	6				79.4	71
Czech Republic	CZE	EUR	Hi	2006				2.1	4.1	4.6	3.6
Czech Republic	CZE	EUR	Hi	2007				2	3.9	4.4	3.4
Czech Republic	CZE	EUR	Hi	2008				1.9	3.7	4.1	3.3																										85.7
Czech Republic	CZE	EUR	Hi	2009				1.8	3.5	3.9	3.1
Czech Republic	CZE	EUR	Hi	2010				1.7	3.4	3.8	3							6.8	5.8-7.8						5			17.7	23.7	11.9	15.4	26	5.2					73
Czech Republic	CZE	EUR	Hi	2011				1.6	3.3	3.6	2.9							6.2	5.3-7.1						0
Czech Republic	CZE	EUR	Hi	2012				1.6	3.2	3.5	2.8							6.1	5.3-7.1						0
Czech Republic	CZE	EUR	Hi	2013				1.6	3.1	3.5	2.7							5.1	4.4-5.9						2
Czech Republic	CZE	EUR	Hi	2014				1.6	3.1	3.5	2.7							5.1	4.4-5.9						6
Czech Republic	CZE	EUR	Hi	2015	4	3 - 6		1.6	3.1	3.5	2.8							5.5	4.7-6.4						3	0.39	0.23-0.63	15.5	20.7	10.6	13.7	22.6	5			11.6		74
Czech Republic	CZE	EUR	Hi	2016				1.7	3.2	3.6	2.8							5.5	4.7-6.4						4			15	20	10.2	13.1	21.4	5.1	14.4	5.9				64	49-88	69	54-92	60	43-84	30	22-41	40	31-53	21
Czech Republic	CZE	EUR	Hi	2017			99.8	1.7	3.3	3.7	2.9	0.03	0.02-0.03	0.05	0.04-0.06	0	0.00-0.01	5.4	4.6-6.2	7.1	5.7-8.6	3.7	3.0-4.5		1													76
Czech Republic	CZE	EUR	Hi	2018
Côte d'Ivoire	CIV	AFR	Low-Mid	1986
Côte d'Ivoire	CIV	AFR	Low-Mid	1990	745	577 - 964		48.3	151.9	163.3	139.8
Côte d'Ivoire	CIV	AFR	Low-Mid	1991				48	152.4	163.8	140.4
Côte d'Ivoire	CIV	AFR	Low-Mid	1992				47.8	153	164.3	141.1
Côte d'Ivoire	CIV	AFR	Low-Mid	1993				47.7	153.6	165	141.7
Côte d'Ivoire	CIV	AFR	Low-Mid	1994				47.7	154.1	165.6	142.2
Côte d'Ivoire	CIV	AFR	Low-Mid	1995				47.6	154.4	165.9	142.5
Côte d'Ivoire	CIV	AFR	Low-Mid	1996				47.3	154.2	165.6	142.2
Côte d'Ivoire	CIV	AFR	Low-Mid	1997				47	153.3	164.7	141.4
Côte d'Ivoire	CIV	AFR	Low-Mid	1998				46.6	151.8	163.1	139.8
Côte d'Ivoire	CIV	AFR	Low-Mid	1999				46	149.5	160.9	137.7
Côte d'Ivoire	CIV	AFR	Low-Mid	2000	671	522 - 856		45.4	146.8	157.9	135																	26.2	25.2	27.5	9.5	13.7	5					23
Côte d'Ivoire	CIV	AFR	Low-Mid	2001				44.7	143.5	154.5	131.9
Côte d'Ivoire	CIV	AFR	Low-Mid	2002				44	140	150.9	128.5
Côte d'Ivoire	CIV	AFR	Low-Mid	2003				43.2	136.5	147.2	125.1
Côte d'Ivoire	CIV	AFR	Low-Mid	2004				42.5	132.7	143.4	121.5
Côte d'Ivoire	CIV	AFR	Low-Mid	2005				41.7	128.8	139.3	117.8																	28.1	27.2	29.2	11.2	16.3	5.9					27
Côte d'Ivoire	CIV	AFR	Low-Mid	2006				40.9	125	135.4	114.1
Côte d'Ivoire	CIV	AFR	Low-Mid	2007				40.1	121.1	131.3	110.4
Côte d'Ivoire	CIV	AFR	Low-Mid	2008				39.3	117.1	127.1	106.5
Côte d'Ivoire	CIV	AFR	Low-Mid	2009				38.6	113.2	123	102.9
Côte d'Ivoire	CIV	AFR	Low-Mid	2010				37.9	109.8	119.4	99.8							196	127-280					389.18	17858797			28.6	27.7	29.8	12.7	18.3	6.9			129		38
Côte d'Ivoire	CIV	AFR	Low-Mid	2011				37.2	106.6	116	96.7							186	120-266					360.17	18024926
Côte d'Ivoire	CIV	AFR	Low-Mid	2012				36.5	103.5	112.6	93.9							178	115-254					275.85	17470746												32.2
Côte d'Ivoire	CIV	AFR	Low-Mid	2013			73.6999	35.9	100.6	109.5	91.3							170	120-229					197.23	19946532
Côte d'Ivoire	CIV	AFR	Low-Mid	2014				35.2	97.7	106.5	88.6							165	106-235					159.46	18127710
Côte d'Ivoire	CIV	AFR	Low-Mid	2015	645	458 - 909		34.6	94.9	103.4	86							159	103-227					146.95	18738388	3.04	2.01-4.39	29.3	28.5	30.3	14.4	20.5	8.2					46
Côte d'Ivoire	CIV	AFR	Low-Mid	2016			73.6999	34.1	91.8	100.1	83.2							153	99-220					140.1	16756532			29.1	28.2	30.1	14.5	20.6	8.3	8.4	23.6		31.1		144	127-160	157	138-176	130	116-144	269	238-299	279	245-313	259
Côte d'Ivoire	CIV	AFR	Low-Mid	2017				33.5	88.8	96.8	80.3	1.29	0.55-2.43	1.24	0.53-2.34	1.33	0.58-2.52	148	95-212	181	83.0-279.0	114	52.0-175.0	138.86	20479536												42.1	47
Côte d'Ivoire	CIV	AFR	Low-Mid	2018																																	39.4
Côte d'Ivoire	CIV	AFR	Low-Mid
Democratic Republic of the Congo	COD	AFR	Low	1990	879	610 - 1 250		41.8	186.3	194.6	177.6
Democratic Republic of the Congo	COD	AFR	Low	1991				41.5	184.2	192.5	175.4
Democratic Republic of the Congo	COD	AFR	Low	1992				41.2	182.2	190.5	173.4
Democratic Republic of the Congo	COD	AFR	Low	1993				40.8	180.3	188.8	171.3
Democratic Republic of the Congo	COD	AFR	Low	1994				40.5	178.5	187	169.4
Democratic Republic of the Congo	COD	AFR	Low	1995				40.3	176.5	185.3	167.2
Democratic Republic of the Congo	COD	AFR	Low	1996				40.1	174.4	183.4	164.9
Democratic Republic of the Congo	COD	AFR	Low	1997				39.9	171.8	180.9	162.2
Democratic Republic of the Congo	COD	AFR	Low	1998				39.5	168.6	177.9	159
Democratic Republic of the Congo	COD	AFR	Low	1999				39.2	165.2	174.5	155.5
Democratic Republic of the Congo	COD	AFR	Low	2000	874	639 - 1 160		38.8	161.3	170.5	151.6																	22.7	22.4	23.1	6.6	9.4	3.8					21
Democratic Republic of the Congo	COD	AFR	Low	2001				38.5	157	166.2	147.4
Democratic Republic of the Congo	COD	AFR	Low	2002				38.1	152.6	161.6	143.1
Democratic Republic of the Congo	COD	AFR	Low	2003				37.7	147.9	156.7	138.5
Democratic Republic of the Congo	COD	AFR	Low	2004				37.2	143.1	151.9	133.9
Democratic Republic of the Congo	COD	AFR	Low	2005				36.5	138.3	147	129.2																	21.3	21	21.6	6.1	8.9	3.4					25
Democratic Republic of the Congo	COD	AFR	Low	2006				35.7	133.6	142	124.7
Democratic Republic of the Congo	COD	AFR	Low	2007				35	129	137.2	120.3																										16.1
Democratic Republic of the Congo	COD	AFR	Low	2008			80.0999	34.2	124.5	132.5	116.1
Democratic Republic of the Congo	COD	AFR	Low	2009				33.5	120.2	128.1	111.9
Democratic Republic of the Congo	COD	AFR	Low	2010				32.8	116.1	123.9	107.9							327	212-467					367.18	60983338			20.1	20	20.2	5.5	8.2	2.9				18.4	32
Democratic Republic of the Congo	COD	AFR	Low	2011				32.2	112.1	119.6	104.2							327	212-467					337.79	61690568
Democratic Republic of the Congo	COD	AFR	Low	2012				31.6	108.3	115.7	100.5							327	211-467					323.03	61568637											138
Democratic Republic of the Congo	COD	AFR	Low	2013				31	104.7	111.9	97							326	211-465					315.33	60606457
Democratic Republic of the Congo	COD	AFR	Low	2014			80.0999	30.4	101	108.2	93.6							325	210-464					312.41	57543026												18.9
Democratic Republic of the Congo	COD	AFR	Low	2015	693	509 - 1 010		30	97.6	104.8	90.2							324	210-463					317.07	52564709	1.43	0.98-2.01	19.4	19.6	19.2	5.6	8.3	2.9					39
Democratic Republic of the Congo	COD	AFR	Low	2016				29.4	94.4	101.4	87.1							323	209-461					310.59	49900757			19.4	19.7	19.2	5.7	8.4	2.9	2.6	33.7				101	90-110	96	86-105	105	95-114	164	147-179	160	142-175	166
Democratic Republic of the Congo	COD	AFR	Low	2017				28.9	91.1	97.9	84	0.17	0.09-0.27	0.12	0.06-0.17	0.23	0.12-0.35	322	208-460	400	185.0-615.0	244	113.0-375.0	307.62	55563633													41
Democratic Republic of the Congo	COD	AFR	Low	2018
Denmark	DNK	EUR	Hi	1990	11	9 - 12		4.4	8.9	10	7.8
Denmark	DNK	EUR	Hi	1991				4.3	8.4	9.4	7.4
Denmark	DNK	EUR	Hi	1992				4.1	7.9	8.8	6.9
Denmark	DNK	EUR	Hi	1993				4	7.4	8.2	6.5
Denmark	DNK	EUR	Hi	1994				3.9	6.9	7.7	6.1
Denmark	DNK	EUR	Hi	1995				3.8	6.5	7.2	5.8
Denmark	DNK	EUR	Hi	1996				3.8	6.2	6.9	5.6
Denmark	DNK	EUR	Hi	1997				3.7	6	6.6	5.3
Denmark	DNK	EUR	Hi	1998				3.7	5.8	6.4	5.2
Denmark	DNK	EUR	Hi	1999				3.6	5.6	6.2	5
Denmark	DNK	EUR	Hi	2000	9	8 - 10		3.5	5.5	6	4.9																	18.3	20.9	15.8	16	22.9	9.4					72
Denmark	DNK	EUR	Hi	2001				3.4	5.4	5.9	4.9
Denmark	DNK	EUR	Hi	2002				3.3	5.3	5.8	4.8
Denmark	DNK	EUR	Hi	2003				3.2	5.2	5.6	4.6
Denmark	DNK	EUR	Hi	2004				3.1	5	5.5	4.5
Denmark	DNK	EUR	Hi	2005				3.1	4.8	5.3	4.4																	15.1	17.5	12.7	16.2	21	11.4					76
Denmark	DNK	EUR	Hi	2006				3	4.6	5.1	4.2
Denmark	DNK	EUR	Hi	2007				2.9	4.5	4.9	4
Denmark	DNK	EUR	Hi	2008				2.9	4.3	4.7	3.9
Denmark	DNK	EUR	Hi	2009				2.8	4.2	4.6	3.8
Denmark	DNK	EUR	Hi	2010				2.8	4.1	4.5	3.7							6.9	5.9-7.9						0			13.4	15.5	11.4	12.7	16.8	8.7					79
Denmark	DNK	EUR	Hi	2011				2.9	4.1	4.4	3.7							7.4	6.3-8.5						0
Denmark	DNK	EUR	Hi	2012				2.9	4.1	4.4	3.7							7	6-8.1						0
Denmark	DNK	EUR	Hi	2013				3	4.1	4.5	3.7							6.7	5.8-7.8						0
Denmark	DNK	EUR	Hi	2014				3	4.2	4.5	3.8							5.9	5.1-6.9						0
Denmark	DNK	EUR	Hi	2015	6	5 - 9		3.1	4.2	4.6	3.8							6.5	5.5-7.5						0	0.79	0.57-1.06	11.7	13.5	9.9	11.9	15.5	8.4			3.4		82
Denmark	DNK	EUR	Hi	2016				3.1	4.3	4.6	3.9							5.9	5-6.8						0			11.3	13.1	9.5	12.8	17.3	8.2	10.4	4				30	22-40	31	23-41	29	21-40	13	Oct-17	16	Dec-21	11
Denmark	DNK	EUR	Hi	2017			94.6999	3.1	4.3	4.6	3.9	0.02	0.02-0.03	0.04	0.03-0.04	0.01	0.01-0.01	5.1	4.3-5.9	6.6	5.3-8.0	3.5	2.8-4.3		0													81
Denmark	DNK	EUR	Hi	2018
Djibouti	DJI	EMR	Low-Mid	1989
Djibouti	DJI	EMR	Low-Mid	1990	517	291 - 907		49.6	118.6	126.1	110.7
Djibouti	DJI	EMR	Low-Mid	1991				49.2	116.4	123.7	108.7
Djibouti	DJI	EMR	Low-Mid	1992				48.7	114.6	121.8	106.9
Djibouti	DJI	EMR	Low-Mid	1993				48.4	113	120.3	105.4
Djibouti	DJI	EMR	Low-Mid	1994				47.9	111.7	118.9	104.1
Djibouti	DJI	EMR	Low-Mid	1995				47.4	110.5	117.6	102.9
Djibouti	DJI	EMR	Low-Mid	1996				46.8	109	116.1	101.6
Djibouti	DJI	EMR	Low-Mid	1997				46.2	107.4	114.4	100.1
Djibouti	DJI	EMR	Low-Mid	1998				45.6	105.6	112.5	98.4
Djibouti	DJI	EMR	Low-Mid	1999				44.9	103.7	110.5	96.6
Djibouti	DJI	EMR	Low-Mid	2000	401	218 - 759		44.2	101.5	108.2	94.5																	21.6	23.1	20.1	5.8	7.3	4.3					25
Djibouti	DJI	EMR	Low-Mid	2001				43.6	99.3	105.8	92.3
Djibouti	DJI	EMR	Low-Mid	2002				42.9	96.8	103.3	90
Djibouti	DJI	EMR	Low-Mid	2003				42.3	94.3	100.7	87.6
Djibouti	DJI	EMR	Low-Mid	2004				41.6	91.7	98	85.2
Djibouti	DJI	EMR	Low-Mid	2005				41	89.3	95.5	82.7																	20.9	22.3	19.6	5.9	7.5	4.3					32
Djibouti	DJI	EMR	Low-Mid	2006				40.3	86.7	92.8	80.1
Djibouti	DJI	EMR	Low-Mid	2007			87.4	39.6	84.1	90.1	77.7
Djibouti	DJI	EMR	Low-Mid	2008				39	81.5	87.5	75.2
Djibouti	DJI	EMR	Low-Mid	2009				38.3	79.1	85	72.9																									20.6
Djibouti	DJI	EMR	Low-Mid	2010				37.5	76.7	82.5	70.6							613	469-775					2.37	127766			19.1	20.4	18	5.2	6.8	3.5					38
Djibouti	DJI	EMR	Low-Mid	2011				36.8	74.4	80.2	68.4							532	407-673					0	128196
Djibouti	DJI	EMR	Low-Mid	2012			87.4	36.1	72.2	77.8	66.3							493	377-623					0.06	131879
Djibouti	DJI	EMR	Low-Mid	2013				35.4	70	75.5	64.2							441	338-558					3.76	105768
Djibouti	DJI	EMR	Low-Mid	2014				34.6	67.8	73.3	62.2							304	233-385					20.7	107378
Djibouti	DJI	EMR	Low-Mid	2015	229	111 - 482		33.9	65.7	71.1	60.1							362	277-458					20.43	108810	0.64	0.07-5.19	19.5	21	18.1	6.4	8.6	4.1					44
Djibouti	DJI	EMR	Low-Mid	2016				33.1	63.7	68.9	58.2							335	256-423					29.3	110561			19.6	21.2	18.2	6.7	9	4.3	0.5					99	88-108	106	94-116	92	82-100	159	141-173	177	157-194	143
Djibouti	DJI	EMR	Low-Mid	2017				32.4	61.7	66.7	56.3	0.61	0.33-1.09	0.53	0.29-0.95	0.69	0.36-1.24	269	206-340	295	192.0-399.0	242	157.0-327.0	31.9	110561													47
Djibouti	DJI	EMR	Low-Mid	2018
Dominica	DMA	AMR	Up-Mid	1990				10.6	17.1	18.5	15.7
Dominica	DMA	AMR	Up-Mid	1991				10.7	17.1	18.5	15.7
Dominica	DMA	AMR	Up-Mid	1992				10.8	17.1	18.4	15.6
Dominica	DMA	AMR	Up-Mid	1993				10.9	17	18.3	15.5
Dominica	DMA	AMR	Up-Mid	1994				11	16.8	18.2	15.4
Dominica	DMA	AMR	Up-Mid	1995				11.1	16.6	17.9	15.2
Dominica	DMA	AMR	Up-Mid	1996				11.2	16.3	17.6	15
Dominica	DMA	AMR	Up-Mid	1997				11.2	16.1	17.4	14.7
Dominica	DMA	AMR	Up-Mid	1998				11.2	15.8	17.1	14.5
Dominica	DMA	AMR	Up-Mid	1999				11.3	15.6	16.8	14.3
Dominica	DMA	AMR	Up-Mid	2000				11.3	15.4	16.6	14.1
Dominica	DMA	AMR	Up-Mid	2001				11.4	15.3	16.5	14
Dominica	DMA	AMR	Up-Mid	2002				11.5	15.2	16.5	13.9
Dominica	DMA	AMR	Up-Mid	2003				11.7	15.3	16.6	14
Dominica	DMA	AMR	Up-Mid	2004				12	15.6	16.8	14.2
Dominica	DMA	AMR	Up-Mid	2005				12.4	16	17.3	14.6
Dominica	DMA	AMR	Up-Mid	2006				12.9	16.5	17.9	15.1
Dominica	DMA	AMR	Up-Mid	2007				13.6	17.3	18.7	15.8
Dominica	DMA	AMR	Up-Mid	2008				14.4	18.3	19.7	16.7
Dominica	DMA	AMR	Up-Mid	2009				15.5	19.4	21	17.8
Dominica	DMA	AMR	Up-Mid	2010				16.7	20.8	22.5	19.1							13	Nov-15						3121
Dominica	DMA	AMR	Up-Mid	2011				18	22.5	24.3	20.6							3.2	2.7-3.7						3080
Dominica	DMA	AMR	Up-Mid	2012				19.6	24.4	26.4	22.3							11	9.6-13						2723
Dominica	DMA	AMR	Up-Mid	2013				21.4	26.6	28.7	24.4							4.8	4.1-5.5						7949
Dominica	DMA	AMR	Up-Mid	2014				23.3	28.9	31.2	26.5							1.6	1.4-1.8						7879
Dominica	DMA	AMR	Up-Mid	2015				25.1	31.2	33.6	28.6							11	9.4-13						7546	0.39	0.04-2.66
Dominica	DMA	AMR	Up-Mid	2016				26.4	32.9	35.4	30.2							7.8	6.7-9						7473									8.2	10.9
Dominica	DMA	AMR	Up-Mid	2017			97	27.3	34	36.6	31.3							1.6	1.3-1.8	2	1.6-2.4	1.1	0.9-1.3		6920
Dominica	DMA	AMR	Up-Mid	2018
Dominican Republic	DOM	AMR	Up-Mid	1986
Dominican Republic	DOM	AMR	Up-Mid	1990	198	133 - 292		24.4	60.1	64.5	55.6
Dominican Republic	DOM	AMR	Up-Mid	1991				24	57.8	62	53.4
Dominican Republic	DOM	AMR	Up-Mid	1992				23.7	55.5	59.6	51.1
Dominican Republic	DOM	AMR	Up-Mid	1993				23.5	53.2	57.2	49
Dominican Republic	DOM	AMR	Up-Mid	1994				23.3	51.1	55	46.9
Dominican Republic	DOM	AMR	Up-Mid	1995				23.3	49	52.8	45
Dominican Republic	DOM	AMR	Up-Mid	1996				23.4	47.1	50.8	43.1
Dominican Republic	DOM	AMR	Up-Mid	1997				23.5	45.3	49	41.4
Dominican Republic	DOM	AMR	Up-Mid	1998				23.6	43.7	47.3	39.9
Dominican Republic	DOM	AMR	Up-Mid	1999				23.6	42.3	45.8	38.5
Dominican Republic	DOM	AMR	Up-Mid	2000	79	74 - 83		23.6	41	44.5	37.4																	21.9	24	19.7	9.1	15	3.2					48
Dominican Republic	DOM	AMR	Up-Mid	2001				23.5	39.9	43.3	36.3
Dominican Republic	DOM	AMR	Up-Mid	2002				23.3	39	42.3	35.5																										80
Dominican Republic	DOM	AMR	Up-Mid	2003				23.3	38.1	41.4	34.7
Dominican Republic	DOM	AMR	Up-Mid	2004				23.3	37.4	40.7	34
Dominican Republic	DOM	AMR	Up-Mid	2005				23.2	36.8	40	33.4																	20.4	22.5	18.3	8.2	13.3	3.2					55
Dominican Republic	DOM	AMR	Up-Mid	2006				23.2	36.3	39.4	32.9
Dominican Republic	DOM	AMR	Up-Mid	2007				23.2	35.8	38.8	32.4																										82.9
Dominican Republic	DOM	AMR	Up-Mid	2008				23.1	35.3	38.4	31.9
Dominican Republic	DOM	AMR	Up-Mid	2009				23	34.8	38	31.5
Dominican Republic	DOM	AMR	Up-Mid	2010				22.9	34.3	37.5	31.1							50	38-63					0.78	1193533			19.6	22	17.2	8	13.1	3					68
Dominican Republic	DOM	AMR	Up-Mid	2011				22.7	33.9	37	30.7							54	41-68					0.36	1365512
Dominican Republic	DOM	AMR	Up-Mid	2012				22.5	33.5	36.5	30.3							52	40-66					0.21	1303776
Dominican Republic	DOM	AMR	Up-Mid	2013				22.1	32.9	35.9	29.7							54	41-68					0.13	1306123												82.7
Dominican Republic	DOM	AMR	Up-Mid	2014				21.7	32.3	35.3	29.2							53	41-67					0.1	1183935											45.3	81.7
Dominican Republic	DOM	AMR	Up-Mid	2015	92	77 - 111		21.2	31.6	34.5	28.5							53	41-68					0.13	989731	0.34	0.03-3.33	19.1	21.7	16.5	9.7	16.2	3.1					74
Dominican Republic	DOM	AMR	Up-Mid	2016			99.8	20.7	30.8	33.7	27.7							50	38-63					0.15	970832			19	21.7	16.5	9.9	16.8	3.1	6.9	34.6				38	30-47	43	34-52	34	27-43	43	34-53	50	40-61	36
Dominican Republic	DOM	AMR	Up-Mid	2017				20.1	29.9	32.7	26.9	0.22	0.12-0.46	0.24	0.12-0.53	0.21	0.11-0.43	45	34-57	57	37.0-76.0	33	22.0-44.0	0.07	2805557													74
Dominican Republic	DOM	AMR	Up-Mid	2018
Ecuador	ECU	AMR	Up-Mid	1986
Ecuador	ECU	AMR	Up-Mid	1990	185	164 - 211		22.6	54.2	59.3	48.8
Ecuador	ECU	AMR	Up-Mid	1991				21.9	51.6	56.5	46.3
Ecuador	ECU	AMR	Up-Mid	1992				21.3	48.9	53.7	43.9
Ecuador	ECU	AMR	Up-Mid	1993				20.7	46.2	50.9	41.3
Ecuador	ECU	AMR	Up-Mid	1994				19.9	43.5	48	38.8
Ecuador	ECU	AMR	Up-Mid	1995				19.2	40.8	45.1	36.2
Ecuador	ECU	AMR	Up-Mid	1996				18.3	38.1	42.2	33.7
Ecuador	ECU	AMR	Up-Mid	1997				17.2	35.5	39.4	31.4
Ecuador	ECU	AMR	Up-Mid	1998				16.1	33.1	36.8	29.2
Ecuador	ECU	AMR	Up-Mid	1999				15	31	34.5	27.2
Ecuador	ECU	AMR	Up-Mid	2000	103	91 - 116		14.1	29.1	32.5	25.5																	16.6	17.6	15.6	6.1	8.4	3.7					49
Ecuador	ECU	AMR	Up-Mid	2001				13.4	27.5	30.7	24.1
Ecuador	ECU	AMR	Up-Mid	2002				12.7	26.1	29.2	22.9
Ecuador	ECU	AMR	Up-Mid	2003				12.1	24.9	27.8	21.8
Ecuador	ECU	AMR	Up-Mid	2004				11.6	23.8	26.6	20.9																										73.3
Ecuador	ECU	AMR	Up-Mid	2005				11.2	22.8	25.5	20																	15	16.1	14	8.9	12.7	5.1					58
Ecuador	ECU	AMR	Up-Mid	2006				10.7	21.9	24.5	19.2
Ecuador	ECU	AMR	Up-Mid	2007				10.3	21	23.5	18.4
Ecuador	ECU	AMR	Up-Mid	2008				9.9	20.1	22.4	17.6
Ecuador	ECU	AMR	Up-Mid	2009				9.5	19.2	21.4	16.8
Ecuador	ECU	AMR	Up-Mid	2010				9.1	18.3	20.4	16							40	31-51					4.34	340067			13.8	14.7	13	8.5	12.3	4.8					67
Ecuador	ECU	AMR	Up-Mid	2011				8.8	17.5	19.5	15.4							42	32-53					2.76	318717
Ecuador	ECU	AMR	Up-Mid	2012				8.6	16.7	18.7	14.7							44	34-56					1.21	321415												79.4
Ecuador	ECU	AMR	Up-Mid	2013				8.3	16.1	17.9	14.1							42	32-53					0.81	193708
Ecuador	ECU	AMR	Up-Mid	2014				8.1	15.5	17.3	13.7							41	31-51					0.52	1789316											56.5
Ecuador	ECU	AMR	Up-Mid	2015	64	57 - 71		7.9	15.1	16.8	13.3							39	30-50					1.31	1943932	0.32	0.04-3.01	13.4	14.4	12.4	9.6	14.3	4.9					76
Ecuador	ECU	AMR	Up-Mid	2016				7.7	14.8	16.4	13							40	31-51					2.49	1942753			13	13.9	12.2	7.1	10.3	3.9	4.4	21.3				22	16-31	24	18-33	21	15-29	25	18-34	29	21-40	21
Ecuador	ECU	AMR	Up-Mid	2017			96.4	7.5	14.5	16.1	12.8	0.12	0.07-0.27	0.18	0.10-0.38	0.08	0.04-0.15	43	33-54	59	40.0-79.0	27	18.0-36.0	2.63	1848654													77
Ecuador	ECU	AMR	Up-Mid	2018
Egypt	EGY	EMR	Low-Mid	1988
Egypt	EGY	EMR	Low-Mid	1990	106	90 - 128		33.3	85.7	85.6	85.8
Egypt	EGY	EMR	Low-Mid	1991				32	81.5	81.5	81.6
Egypt	EGY	EMR	Low-Mid	1992				30.7	77.4	77.5	77.3
Egypt	EGY	EMR	Low-Mid	1993				29.4	73.3	73.6	73
Egypt	EGY	EMR	Low-Mid	1994				28.2	69	69.5	68.4
Egypt	EGY	EMR	Low-Mid	1995				27.1	64.7	65.5	63.9
Egypt	EGY	EMR	Low-Mid	1996				26	60.6	61.6	59.5
Egypt	EGY	EMR	Low-Mid	1997				25.1	56.7	58	55.3
Egypt	EGY	EMR	Low-Mid	1998				24.2	53.1	54.5	51.6
Egypt	EGY	EMR	Low-Mid	1999				23.3	49.8	51.3	48.2
Egypt	EGY	EMR	Low-Mid	2000	63	56 - 71		22.5	46.8	48.4	45.1																	25.3	29.2	21.5	3.3	5.2	1.3				77.2	50
Egypt	EGY	EMR	Low-Mid	2001				21.8	44.1	45.8	42.4
Egypt	EGY	EMR	Low-Mid	2002				21.1	41.8	43.4	40
Egypt	EGY	EMR	Low-Mid	2003				20.4	39.6	41.3	37.9																										78.8
Egypt	EGY	EMR	Low-Mid	2004				19.9	37.8	39.4	36
Egypt	EGY	EMR	Low-Mid	2005				19.1	36.1	37.6	34.4																	27.1	31.1	23.2	3.4	5.3	1.5				79	51
Egypt	EGY	EMR	Low-Mid	2006				18.4	34.5	36.1	32.8
Egypt	EGY	EMR	Low-Mid	2007				17.6	33	34.6	31.4
Egypt	EGY	EMR	Low-Mid	2008				16.8	31.6	33.2	30																										80.1
Egypt	EGY	EMR	Low-Mid	2009			91.5	16.1	30.3	31.8	28.7
Egypt	EGY	EMR	Low-Mid	2010				15.4	29	30.5	27.4							18	16-20					0	24000000			28	31.9	24.1	3.6	5.7	1.5					62
Egypt	EGY	EMR	Low-Mid	2011				14.7	27.8	29.3	26.2							17	16-19					0	24000000
Egypt	EGY	EMR	Low-Mid	2012				14.1	26.7	28.1	25.1							17	15-19					0	24000000											56
Egypt	EGY	EMR	Low-Mid	2013				13.5	25.6	27.1	24.1							16	15-18					0	32563245
Egypt	EGY	EMR	Low-Mid	2014			91.5	13	24.7	26	23.2							15	13-16					0	62111												80
Egypt	EGY	EMR	Low-Mid	2015	33	26 - 39		12.5	23.7	25.1	22.3							15	13-16					0	1640557	0.8	0.54-1.10	28.2	32	24.3	3.8	6	1.5					65
Egypt	EGY	EMR	Low-Mid	2016				12.1	22.9	24.2	21.5							14	Dec-15					0	1673826			27.7	31.5	23.8	4	6.4	1.5	0.4	9.7				73	64-91	80	71-98	66	57-84	109	96-135	130	115-160	90
Egypt	EGY	EMR	Low-Mid	2017				11.6	22.1	23.4	20.7	0.02	0.02-0.03	0.03	0.03-0.04	0.01	0.01-0.02	13	Dec-14	15	13.0-18.0	11	9.1-12.0	0	5021586													68
Egypt	EGY	EMR	Low-Mid	2018
El Salvador	SLV	AMR	Low-Mid	1988
El Salvador	SLV	AMR	Low-Mid	1990	157	134 - 185		22.8	59.7	64.3	54.8
El Salvador	SLV	AMR	Low-Mid	1991				22.1	56.5	60.9	51.7
El Salvador	SLV	AMR	Low-Mid	1992				21.3	53.4	57.7	48.8
El Salvador	SLV	AMR	Low-Mid	1993				20.5	50.4	54.5	46
El Salvador	SLV	AMR	Low-Mid	1994				19.7	47.4	51.5	43.2
El Salvador	SLV	AMR	Low-Mid	1995				18.8	44.6	48.5	40.5
El Salvador	SLV	AMR	Low-Mid	1996				18	41.9	45.6	37.9
El Salvador	SLV	AMR	Low-Mid	1997				17.3	39.4	42.9	35.6
El Salvador	SLV	AMR	Low-Mid	1998				16.5	37	40.4	33.4
El Salvador	SLV	AMR	Low-Mid	1999				15.5	34.8	38.2	31.3
El Salvador	SLV	AMR	Low-Mid	2000	84	75 - 95		14.7	32.9	36	29.5																	17.1	17.6	16.6	13.4	20.9	6.4					50
El Salvador	SLV	AMR	Low-Mid	2001				13.9	31.1	34.1	27.9
El Salvador	SLV	AMR	Low-Mid	2002				13.2	29.4	32.3	26.3
El Salvador	SLV	AMR	Low-Mid	2003				12.6	27.9	30.7	24.9																										81.2
El Salvador	SLV	AMR	Low-Mid	2004				12	26.4	29.1	23.6
El Salvador	SLV	AMR	Low-Mid	2005				11.4	25	27.6	22.3																	15.7	16.1	15.3	9.9	15.8	4.6					62
El Salvador	SLV	AMR	Low-Mid	2006				10.9	23.7	26.1	21.1
El Salvador	SLV	AMR	Low-Mid	2007				10.5	22.5	24.8	20
El Salvador	SLV	AMR	Low-Mid	2008				10	21.4	23.6	19																										72.8
El Salvador	SLV	AMR	Low-Mid	2009				9.7	20.3	22.4	18.1
El Salvador	SLV	AMR	Low-Mid	2010				9.3	19.4	21.4	17.2							34	26-44					0.02	242858			14.7	15.6	14.1	10.8	18.1	4.2					69
El Salvador	SLV	AMR	Low-Mid	2011				8.9	18.4	20.4	16.4							38	29-48					0.01	238045
El Salvador	SLV	AMR	Low-Mid	2012				8.6	17.6	19.4	15.7							41	32-52					0.01	233387											69.2
El Salvador	SLV	AMR	Low-Mid	2013				8.2	16.9	18.6	15							44	33-55					0	849969
El Salvador	SLV	AMR	Low-Mid	2014				7.9	16.2	17.9	14.4							44	34-56					0	821068												80
El Salvador	SLV	AMR	Low-Mid	2015	54	40 - 69		7.6	15.5	17.1	13.8							49	37-61					0	702992	0.57	0.05-6.59	14.1	15.3	13.2	14	24.5	4.6					75
El Salvador	SLV	AMR	Low-Mid	2016				7.3	15	16.5	13.4							60	46-76					0.01	742568			14	15.1	13.1	13.7	24.2	4.5	3.7	22.2				42	33-53	47	36-58	39	30-49	42	32-52	51	40-63	35
El Salvador	SLV	AMR	Low-Mid	2017			99.9	7.1	14.5	15.9	12.9	0.19	0.18-0.21	0.27	0.24-0.31	0.12	0.11-0.13	72	55-91	118	81.0-154.0	31	21.0-41.0	0	1411062													76
El Salvador	SLV	AMR	Low-Mid	2018
Equatorial Guinea	GNQ	AFR	Up-Mid	1990	1310	819 - 2 080		48.2	178.7	187.7	169.2
Equatorial Guinea	GNQ	AFR	Up-Mid	1991				48	177.2	186.3	167.8
Equatorial Guinea	GNQ	AFR	Up-Mid	1992				47.8	175.9	184.9	166.4
Equatorial Guinea	GNQ	AFR	Up-Mid	1993				47.7	174.7	183.6	165.2
Equatorial Guinea	GNQ	AFR	Up-Mid	1994				47.5	173.3	182.4	163.9
Equatorial Guinea	GNQ	AFR	Up-Mid	1995				47.2	171.8	180.7	162.5
Equatorial Guinea	GNQ	AFR	Up-Mid	1996				46.8	169.8	178.7	160.5
Equatorial Guinea	GNQ	AFR	Up-Mid	1997				46.4	167.2	176.1	158.1
Equatorial Guinea	GNQ	AFR	Up-Mid	1998				45.9	164.1	172.8	155
Equatorial Guinea	GNQ	AFR	Up-Mid	1999				45.2	160.5	169.1	151.4
Equatorial Guinea	GNQ	AFR	Up-Mid	2000	702	457 - 1 060		44.6	156.4	164.9	147.5																	26.4	28.2	24.7	15.5	24.4	6					22
Equatorial Guinea	GNQ	AFR	Up-Mid	2001				43.9	152.4	160.7	143.5
Equatorial Guinea	GNQ	AFR	Up-Mid	2002				43.3	148	156.2	139.3
Equatorial Guinea	GNQ	AFR	Up-Mid	2003				42.5	143.7	151.8	135.1
Equatorial Guinea	GNQ	AFR	Up-Mid	2004				41.5	139.3	147.2	130.8
Equatorial Guinea	GNQ	AFR	Up-Mid	2005				40.5	134.8	142.6	126.6																	23.6	24.9	22.4	13.7	20.4	6.1					24
Equatorial Guinea	GNQ	AFR	Up-Mid	2006			68.3	39.4	130.4	138	122.2
Equatorial Guinea	GNQ	AFR	Up-Mid	2007				38.3	126	133.4	117.9
Equatorial Guinea	GNQ	AFR	Up-Mid	2008				37.2	121.6	128.9	113.8
Equatorial Guinea	GNQ	AFR	Up-Mid	2009				36.3	117.3	124.6	109.8
Equatorial Guinea	GNQ	AFR	Up-Mid	2010				35.4	113.5	120.4	106.1							129	113-146					401.26	461503			23	24.1	21.9	16.7	24.9	7			176		31
Equatorial Guinea	GNQ	AFR	Up-Mid	2011			68.3	34.6	109.8	116.7	102.5							136	119-154					484.15	462546												20.7
Equatorial Guinea	GNQ	AFR	Up-Mid	2012				34	106.4	113	99.3							144	126-163					471.92	463562
Equatorial Guinea	GNQ	AFR	Up-Mid	2013				33.3	102.8	109.5	95.8							153	134-173					458.18	464044
Equatorial Guinea	GNQ	AFR	Up-Mid	2014				32.7	99.3	105.9	92.4							162	142-184					366.02	465031
Equatorial Guinea	GNQ	AFR	Up-Mid	2015	342	207 - 542		32	96	102.4	89.2							172	150-194					356.28	466357	8.66	6.75-11.20	22	22.7	21.3	16.5	23.8	7.6					40
Equatorial Guinea	GNQ	AFR	Up-Mid	2016				31.4	92.8	99.1	86.1							181	159-205					349.86	428948			22	22.6	21.3	16.4	23.5	7.7	11.3	24.6				100	75-120	97	73-117	104	77-125	178	133-214	181	136-218	174
Equatorial Guinea	GNQ	AFR	Up-Mid	2017				30.9	89.6	95.7	83.2	3.45	2.37-5.46	3.19	2.27-5.02	3.76	2.62-6.10	191	167-216	200	165.0-236.0	179	147.0-211.0	343.26	429326													45
Equatorial Guinea	GNQ	AFR	Up-Mid	2018
Eritrea	ERI	AFR	Low	1990	1590	1 160 - 2 150		33.8	150.8	161.7	139
Eritrea	ERI	AFR	Low	1991				32.9	144.5	155	133.2
Eritrea	ERI	AFR	Low	1992				32.3	137.5	147.8	126.8
Eritrea	ERI	AFR	Low	1993				31.7	130.5	140.3	120.2
Eritrea	ERI	AFR	Low	1994				31.1	123.4	132.8	113.5
Eritrea	ERI	AFR	Low	1995				30.3	116.5	125.5	107.1
Eritrea	ERI	AFR	Low	1996				29.4	110	118.6	100.9
Eritrea	ERI	AFR	Low	1997				28.4	104	112.2	95.3
Eritrea	ERI	AFR	Low	1998				27.5	98.4	106.3	90
Eritrea	ERI	AFR	Low	1999				26.7	93.1	100.8	85.1
Eritrea	ERI	AFR	Low	2000	733	527 - 995		26	88.4	95.8	80.6																	25.7	26.7	24.8	11.6	16.5	6.7					24
Eritrea	ERI	AFR	Low	2001				25.5	84	91.1	76.5
Eritrea	ERI	AFR	Low	2002				25	79.8	86.7	72.6																										20.9
Eritrea	ERI	AFR	Low	2003				24.5	75.9	82.7	69
Eritrea	ERI	AFR	Low	2004				23.9	72.4	78.8	65.6
Eritrea	ERI	AFR	Low	2005			34.0999	23.4	69	75.3	62.4																	25.2	26	24.4	10.4	15.4	5.5					30
Eritrea	ERI	AFR	Low	2006				22.8	65.9	71.9	59.4
Eritrea	ERI	AFR	Low	2007				22.3	62.9	68.7	56.6
Eritrea	ERI	AFR	Low	2008				21.7	60	65.8	54																									76
Eritrea	ERI	AFR	Low	2009				21.2	57.6	63	51.7
Eritrea	ERI	AFR	Low	2010			34.0999	20.7	55.3	60.7	49.5							108	50-188					19.01	3577000			24.8	25.6	24	9	13.8	4.1				21	35
Eritrea	ERI	AFR	Low	2011				20.3	53.2	58.4	47.7							112	52-196					17.14	3577000
Eritrea	ERI	AFR	Low	2012				19.8	51.3	56.3	45.8							114	52-199					11.51	3577000
Eritrea	ERI	AFR	Low	2013				19.4	49.4	54.4	44.1							101	47-177					10.6	3577000
Eritrea	ERI	AFR	Low	2014				19	47.6	52.6	42.4							83	38-145					23.11	557635
Eritrea	ERI	AFR	Low	2015	501	332 - 750		18.6	46.1	50.9	41							70	32-123					13.24	1441264	0.74	0.49-1.05	24.2	25.6	22.9	8.1	12.5	3.7					38
Eritrea	ERI	AFR	Low	2016				18.2	44.5	49.3	39.6							74	34-129					17.47	1497725			23.9	25.3	22.7	7.9	12.3	3.6	1.3	25.3				95	83-105	103	90-115	88	76-97	174	151-192	201	176-224	150
Eritrea	ERI	AFR	Low	2017				17.8	43.1	47.8	38.2	0.16	0.07-0.26	0.12	0.06-0.19	0.2	0.09-0.34	67	31-116	73	6.9-139.0	60	5.6-115.0	22.87	1076700													38
Eritrea	ERI	AFR	Low	2018
Estonia	EST	EUR	Hi	1990	42	35 - 51		9.6	17.7	19.9	15.4
Estonia	EST	EUR	Hi	1991				9.7	17.6	19.7	15.3
Estonia	EST	EUR	Hi	1992				9.7	17.4	19.5	15.1
Estonia	EST	EUR	Hi	1993				9.5	17	19.1	14.9
Estonia	EST	EUR	Hi	1994				9.1	16.5	18.5	14.4
Estonia	EST	EUR	Hi	1995				8.5	15.7	17.6	13.8
Estonia	EST	EUR	Hi	1996				7.8	14.9	16.6	13
Estonia	EST	EUR	Hi	1997				7.1	13.9	15.5	12.2
Estonia	EST	EUR	Hi	1998				6.4	12.9	14.4	11.3
Estonia	EST	EUR	Hi	1999				5.9	12	13.4	10.5
Estonia	EST	EUR	Hi	2000	26	21 - 31		5.3	11	12.3	9.7																	26.9	38	17.6	29.5	48.7	12.7					48
Estonia	EST	EUR	Hi	2001				4.9	10.1	11.3	8.9
Estonia	EST	EUR	Hi	2002				4.5	9.3	10.3	8.2
Estonia	EST	EUR	Hi	2003				4.1	8.5	9.5	7.5
Estonia	EST	EUR	Hi	2004				3.7	7.8	8.6	6.9
Estonia	EST	EUR	Hi	2005				3.4	7.1	7.9	6.3																	23.8	35.2	14.3	22.5	39	8.3					58
Estonia	EST	EUR	Hi	2006				3.1	6.5	7.2	5.8
Estonia	EST	EUR	Hi	2007				2.8	5.9	6.5	5.3
Estonia	EST	EUR	Hi	2008				2.5	5.4	6	4.9
Estonia	EST	EUR	Hi	2009				2.3	5	5.4	4.4
Estonia	EST	EUR	Hi	2010				2.1	4.5	5	4.1							25	21-29						0			19.6	28.6	12.2	18.3	31.7	6.6					68
Estonia	EST	EUR	Hi	2011				1.9	4.2	4.6	3.8							25	22-29						0
Estonia	EST	EUR	Hi	2012				1.8	3.9	4.2	3.5							22	19-26						3
Estonia	EST	EUR	Hi	2013				1.6	3.6	3.9	3.2							23	20-26						3
Estonia	EST	EUR	Hi	2014				1.5	3.3	3.7	3							21	18-24						10
Estonia	EST	EUR	Hi	2015	9	6 - 14		1.4	3.1	3.4	2.8							18	15-21						12	0.36	0.06-2.81	16.9	24.9	10.4	15.8	27.6	5.3			12.5		75
Estonia	EST	EUR	Hi	2016				1.3	2.9	3.2	2.6							16	14-19						9			17	25	10.3	17.8	30.6	6.6	11.6	6.1				60	34-103	59	36-102	61	32-106	25	14-43	36	22-62	17
Estonia	EST	EUR	Hi	2017			99.1999	1.2	2.7	3	2.5	0.19	0.16-0.22	0.3	0.23-0.35	0.1	0.09-0.12	15	13-17	21	17.0-25.0	9.9	7.9-12.0		9													75
Estonia	EST	EUR	Hi	2018
Ethiopia	ETH	AFR	Low	1990	1250	906 - 1 640		59.5	202	214.8	188.5
Ethiopia	ETH	AFR	Low	1991				58.6	197.4	210	184
Ethiopia	ETH	AFR	Low	1992				57.5	192.1	204.6	179
Ethiopia	ETH	AFR	Low	1993				56.4	186.3	198.6	173.3
Ethiopia	ETH	AFR	Low	1994				55.2	179.9	191.9	167.2
Ethiopia	ETH	AFR	Low	1995				53.9	173.2	185	160.9
Ethiopia	ETH	AFR	Low	1996				52.7	166.6	178.1	154.6
Ethiopia	ETH	AFR	Low	1997				51.6	160.3	171.5	148.6
Ethiopia	ETH	AFR	Low	1998				50.6	154.3	165.1	142.9
Ethiopia	ETH	AFR	Low	1999				49.6	148.4	159.1	137.2
Ethiopia	ETH	AFR	Low	2000	897	718 - 1 100		48.7	142.6	153.1	131.6																	21.7	21.5	21.8	8	12.2	3.9				15.3	15
Ethiopia	ETH	AFR	Low	2001				47.7	136.6	146.9	125.9
Ethiopia	ETH	AFR	Low	2002				46.7	130.4	140.4	119.9
Ethiopia	ETH	AFR	Low	2003				45.7	124	133.6	113.8
Ethiopia	ETH	AFR	Low	2004				44.5	117.5	126.9	107.6
Ethiopia	ETH	AFR	Low	2005				43.3	111	120.1	101.6																	20.4	20.6	20.3	7.9	12.1	3.7				28.2	18
Ethiopia	ETH	AFR	Low	2006				42.1	104.9	113.6	95.6
Ethiopia	ETH	AFR	Low	2007				40.8	99	107.5	90.1
Ethiopia	ETH	AFR	Low	2008				39.5	93.5	101.7	84.9
Ethiopia	ETH	AFR	Low	2009				38.2	88.4	96.3	80.1
Ethiopia	ETH	AFR	Low	2010				36.9	83.7	91.3	75.7							268	173-383					129.13	65000000			18.9	19.2	18.6	7.3	11.3	3.3					30
Ethiopia	ETH	AFR	Low	2011			27.7	35.6	79.2	86.6	71.5							253	182-337					83.2	65000000												50.8
Ethiopia	ETH	AFR	Low	2012				34.3	75.1	82.2	67.6							239	154-341					83.32	55026689
Ethiopia	ETH	AFR	Low	2013				33.1	71.2	78.1	63.9							224	145-320					80.19	64497779
Ethiopia	ETH	AFR	Low	2014				31.9	67.5	74.2	60.5							207	134-295					57.78	72657474											80	56.1
Ethiopia	ETH	AFR	Low	2015	353	247 - 567		30.8	64.2	70.5	57.4							192	142-250					53.49	75106161	2.61	1.90-3.37	18.4	18.8	18.1	7.2	11.2	3.2				59.8	39
Ethiopia	ETH	AFR	Low	2016			27.7	29.8	61.2	67.3	54.6							177	125-239					42.04	74204513			18.3	18.7	18	7.2	11.2	3.1	2.8	26.7		61.2		82	75-89	87	79-95	77	70-83	144	132-157	158	142-172	132
Ethiopia	ETH	AFR	Low	2017				28.9	58.5	64.5	52.1	0.17	0.08-0.31	0.14	0.06-0.25	0.21	0.09-0.37	164	115-221	179	98.0-259.0	149	82.0-217.0	37.37	69802693												60.1	39
Ethiopia	ETH	AFR	Low	2018																																	62.3
Fiji	FJI	WPR	Up-Mid	1990	63	47 - 98		11.9	29.1	31.4	26.6
Fiji	FJI	WPR	Up-Mid	1991				11.4	28.1	30.3	25.7
Fiji	FJI	WPR	Up-Mid	1992				11	27.1	29.3	24.8
Fiji	FJI	WPR	Up-Mid	1993				10.6	26.2	28.3	24
Fiji	FJI	WPR	Up-Mid	1994				10.3	25.5	27.5	23.3
Fiji	FJI	WPR	Up-Mid	1995				10	24.9	26.9	22.8
Fiji	FJI	WPR	Up-Mid	1996				9.7	24.4	26.3	22.3
Fiji	FJI	WPR	Up-Mid	1997				9.5	23.9	25.9	21.9
Fiji	FJI	WPR	Up-Mid	1998				9.3	23.6	25.4	21.6
Fiji	FJI	WPR	Up-Mid	1999				9.1	23.2	25	21.3
Fiji	FJI	WPR	Up-Mid	2000	42	33 - 53		9	22.9	24.7	21																	36.4	42.5	30.1	4.3	5.6	2.9					41
Fiji	FJI	WPR	Up-Mid	2001				9.1	22.7	24.4	20.8
Fiji	FJI	WPR	Up-Mid	2002				9.4	22.5	24.3	20.7
Fiji	FJI	WPR	Up-Mid	2003				9.9	22.6	24.3	20.8
Fiji	FJI	WPR	Up-Mid	2004				10.4	22.8	24.6	20.9
Fiji	FJI	WPR	Up-Mid	2005				10.8	23.1	24.9	21.2																	35.6	42.1	28.5	3.5	4.5	2.4					42
Fiji	FJI	WPR	Up-Mid	2006				10.9	23.4	25.2	21.5
Fiji	FJI	WPR	Up-Mid	2007				10.8	23.7	25.6	21.7
Fiji	FJI	WPR	Up-Mid	2008				10.4	23.9	25.8	21.9
Fiji	FJI	WPR	Up-Mid	2009				10.1	24	25.9	21.9
Fiji	FJI	WPR	Up-Mid	2010				9.8	24	25.9	21.9							27	21-35						879985			32.9	39.2	26	4.8	7.2	2.4					51
Fiji	FJI	WPR	Up-Mid	2011				9.7	24	25.9	21.9							31	24-39						529984
Fiji	FJI	WPR	Up-Mid	2012				9.7	24	26	22							30	23-38						637852
Fiji	FJI	WPR	Up-Mid	2013				9.7	24.1	26.1	22							36	28-46						277616
Fiji	FJI	WPR	Up-Mid	2014				9.9	24.3	26.4	22.2							53	41-67						892573
Fiji	FJI	WPR	Up-Mid	2015	30	23 - 41		10.1	24.6	26.7	22.5							51	39-64						898821	0.34	0.21-0.52	30.8	37	24.2	5	7.5	2.4					64
Fiji	FJI	WPR	Up-Mid	2016			99.8	10.4	25	27.1	22.8							43	33-55						905113			30.6	36.8	24	5	7.5	2.4	3	9.6				76	55-93	97	70-119	55	39-67	99	71-121	131	95-161	70
Fiji	FJI	WPR	Up-Mid	2017				10.6	25.3	27.5	23.1							49	38-62	66	44.0-88.0	32	22.0-43.0		911449													64
Fiji	FJI	WPR	Up-Mid	2018
Finland	FIN	EUR	Hi	1990	6	5 - 7		3.8	6.7	7.4	6
Finland	FIN	EUR	Hi	1991				3.8	6.4	7.1	5.8
Finland	FIN	EUR	Hi	1992				3.6	6.1	6.7	5.5
Finland	FIN	EUR	Hi	1993				3.4	5.8	6.3	5.2
Finland	FIN	EUR	Hi	1994				3.2	5.5	6	4.9
Finland	FIN	EUR	Hi	1995				3.1	5.2	5.7	4.6
Finland	FIN	EUR	Hi	1996				2.9	4.9	5.4	4.4
Finland	FIN	EUR	Hi	1997				2.8	4.7	5.2	4.2
Finland	FIN	EUR	Hi	1998				2.7	4.6	5	4.1
Finland	FIN	EUR	Hi	1999				2.7	4.4	4.9	3.9
Finland	FIN	EUR	Hi	2000	5	4 - 6		2.7	4.3	4.7	3.8																	14.6	19.7	9.7	24.6	36.8	12.9					69
Finland	FIN	EUR	Hi	2001				2.7	4.2	4.6	3.7
Finland	FIN	EUR	Hi	2002				2.7	4.1	4.5	3.6
Finland	FIN	EUR	Hi	2003				2.7	4	4.4	3.6
Finland	FIN	EUR	Hi	2004				2.7	3.9	4.2	3.5
Finland	FIN	EUR	Hi	2005				2.7	3.7	4.1	3.4																	12.9	17.5	8.4	20.4	29.6	11.5					74
Finland	FIN	EUR	Hi	2006				2.8	3.6	4	3.2
Finland	FIN	EUR	Hi	2007				2.7	3.5	3.8	3.1
Finland	FIN	EUR	Hi	2008				2.6	3.3	3.6	3
Finland	FIN	EUR	Hi	2009				2.5	3.2	3.5	2.9
Finland	FIN	EUR	Hi	2010				2.3	3	3.3	2.7							6.6	5.6-7.6						1			11.8	15.7	7.9	18.9	28.4	9.8					78
Finland	FIN	EUR	Hi	2011				2	2.9	3.2	2.6							6.7	5.8-7.8						1
Finland	FIN	EUR	Hi	2012				1.8	2.8	3	2.5							5.5	4.7-6.4						4
Finland	FIN	EUR	Hi	2013				1.7	2.6	2.9	2.4							5.6	4.8-6.5						4
Finland	FIN	EUR	Hi	2014				1.7	2.5	2.8	2.3							5.3	4.5-6.1						0
Finland	FIN	EUR	Hi	2015	3	2 - 3		1.7	2.4	2.7	2.2							5.6	4.8-6.5						2	1.05	0.11-10.74	10.5	13.8	7.2	14.4	21.8	7.2			6.2		79
Finland	FIN	EUR	Hi	2016				1.8	2.3	2.6	2.1							4.7	4-5.4						4			10.2	13.3	7.2	15.9	23.9	8.1	10.7	4.7				19	Dec-29	21	14-29	17	Sep-30	7	4-Nov	10	Jul-14	5
Finland	FIN	EUR	Hi	2017			99.9	1.8	2.3	2.5	2							4.9	4.2-5.6	6.4	5.1-7.7	3.4	2.7-4.1		5													78
Finland	FIN	EUR	Hi	2018
France	FRA	EUR	Hi	1990	15	13 - 16		3.6	9	10.2	7.7
France	FRA	EUR	Hi	1991				3.4	8.6	9.8	7.3
France	FRA	EUR	Hi	1992				3.2	8.1	9.2	6.9
France	FRA	EUR	Hi	1993				3.1	7.5	8.6	6.5
France	FRA	EUR	Hi	1994				3.1	7	7.9	6
France	FRA	EUR	Hi	1995				3.1	6.5	7.3	5.7
France	FRA	EUR	Hi	1996				3.1	6.1	6.9	5.3
France	FRA	EUR	Hi	1997				3	5.8	6.5	5.1
France	FRA	EUR	Hi	1998				2.9	5.6	6.3	4.9
France	FRA	EUR	Hi	1999				2.8	5.5	6.1	4.8
France	FRA	EUR	Hi	2000	12	11 - 13		2.7	5.4	6	4.7																	13.8	19	8.6	22.3	30.5	14.4					72
France	FRA	EUR	Hi	2001				2.7	5.2	5.8	4.6
France	FRA	EUR	Hi	2002				2.7	5.1	5.6	4.5
France	FRA	EUR	Hi	2003				2.6	4.9	5.5	4.3
France	FRA	EUR	Hi	2004				2.5	4.7	5.3	4.2
France	FRA	EUR	Hi	2005				2.4	4.6	5.1	4.1																	12.6	17	8.2	21.1	29	13.5				95.5	74
France	FRA	EUR	Hi	2006				2.4	4.5	5	4
France	FRA	EUR	Hi	2007				2.4	4.4	4.9	3.9
France	FRA	EUR	Hi	2008				2.3	4.3	4.8	3.9
France	FRA	EUR	Hi	2009				2.3	4.3	4.7	3.8
France	FRA	EUR	Hi	2010				2.2	4.2	4.6	3.8							9.2	8.1-10						640			11.8	15.7	7.9	20.2	27.7	13					75
France	FRA	EUR	Hi	2011				2.2	4.2	4.6	3.7							9	7.9-10						131
France	FRA	EUR	Hi	2012				2.3	4.1	4.5	3.7							8.9	7.9-10						174
France	FRA	EUR	Hi	2013				2.3	4.1	4.5	3.7							8.9	7.8-10						317
France	FRA	EUR	Hi	2014				2.4	4.1	4.5	3.7							8.5	7.5-9.6						259
France	FRA	EUR	Hi	2015	8	7 - 10		2.4	4.2	4.6	3.8							8.4	7.4-9.5						222	0.01	0.01-0.01	10.8	14.3	7.3	18	24.4	11.8			9.2		78
France	FRA	EUR	Hi	2016				2.4	4.2	4.6	3.8							8.7	7.7-9.9						346			10.6	14.1	7.2	17.7	23.9	11.7	12.6	5.5				25	19-33	27	21-35	23	17-33	10	Jul-13	13	Oct-17	7
France	FRA	EUR	Hi	2017			98	2.4	4.2	4.6	3.8	0.08	0.07-0.1	0.11	0.08-0.13	0.05	0.05-0.06	9	7.9-10	12	9.8-14.0	6.4	5.3-7.4		321													78
France	FRA	EUR	Hi	2018
Gabon	GAB	AFR	Up-Mid	1990	422	290 - 599		31	92.4	99	85.5
Gabon	GAB	AFR	Up-Mid	1991				30.9	91.4	98	84.5
Gabon	GAB	AFR	Up-Mid	1992				30.8	90.7	97.3	83.8
Gabon	GAB	AFR	Up-Mid	1993				30.6	89.9	96.4	83.1
Gabon	GAB	AFR	Up-Mid	1994				30.3	89.1	95.6	82.3
Gabon	GAB	AFR	Up-Mid	1995				30	88.4	94.8	81.6
Gabon	GAB	AFR	Up-Mid	1996				29.8	87.5	93.9	80.8
Gabon	GAB	AFR	Up-Mid	1997				29.5	86.6	92.9	80
Gabon	GAB	AFR	Up-Mid	1998				29.2	85.6	91.8	79
Gabon	GAB	AFR	Up-Mid	1999				29	84.4	90.6	78
Gabon	GAB	AFR	Up-Mid	2000	405	298 - 550		28.8	83.1	89.2	76.7																	17.1	17.4	16.9	6.7	10	3.5				27.3	29
Gabon	GAB	AFR	Up-Mid	2001				28.5	81.6	87.7	75.3
Gabon	GAB	AFR	Up-Mid	2002				28.2	80	85.9	73.8
Gabon	GAB	AFR	Up-Mid	2003				27.9	78.3	84.1	72.1
Gabon	GAB	AFR	Up-Mid	2004				27.5	76.5	82.2	70.4
Gabon	GAB	AFR	Up-Mid	2005				27.2	74.5	80.2	68.7																	15.1	15	15.2	6.1	9.2	3.1					39
Gabon	GAB	AFR	Up-Mid	2006				26.8	72.7	78.3	66.9
Gabon	GAB	AFR	Up-Mid	2007			89.3	26.4	70.5	75.9	64.8
Gabon	GAB	AFR	Up-Mid	2008				26	68.2	73.6	62.6
Gabon	GAB	AFR	Up-Mid	2009				25.5	65.6	70.8	60.1
Gabon	GAB	AFR	Up-Mid	2010				25	63.3	68.4	57.9							559	361-798					174.2	1444093			15.1	15.4	14.9	6.9	10.5	3.1					50
Gabon	GAB	AFR	Up-Mid	2011				24.5	61.2	66.2	55.8							554	359-792					182.09	1451759
Gabon	GAB	AFR	Up-Mid	2012			89.3	24	59	63.9	53.8							550	356-786					185.59	1462559												44
Gabon	GAB	AFR	Up-Mid	2013				23.5	56.9	61.7	51.8							546	353-779					186.63	1520924											91
Gabon	GAB	AFR	Up-Mid	2014				23	54.6	59.4	49.7							541	350-773					182.05	1534599
Gabon	GAB	AFR	Up-Mid	2015	291	197 - 442		22.5	52.5	57.1	47.5							537	348-767					172.6	1560166	4.16	2.99-5.67	14.8	15.3	14.3	7.3	11.1	3.3					51
Gabon	GAB	AFR	Up-Mid	2016				22	50.1	54.7	45.3							533	345-761					169.11	694499			14.4	14.9	13.9	7.1	10.7	3.2	11.5	23.2				51	39-69	48	37-66	53	41-73	76	59-104	79	62-108	73
Gabon	GAB	AFR	Up-Mid	2017				21.5	48.3	52.8	43.5	1.6	1.35-1.9	1.02	0.83-1.26	2.23	1.85-2.63	529	342-755	637	295.0-980.0	414	192.0-637.0	168.87	694119													49
Gabon	GAB	AFR	Up-Mid	2018
Gambia	GMB	AFR	Low	1990	1030	672 - 1 490		49.9	170.1	179.2	160.5
Gambia	GMB	AFR	Low	1991				48.9	164.1	172.8	154.7
Gambia	GMB	AFR	Low	1992				48	158.1	166.7	149.2
Gambia	GMB	AFR	Low	1993				47.1	152.6	160.8	143.9
Gambia	GMB	AFR	Low	1994				46.1	147.2	155.1	138.8
Gambia	GMB	AFR	Low	1995				45.2	142	149.7	133.8
Gambia	GMB	AFR	Low	1996				44.3	136.9	144.4	129
Gambia	GMB	AFR	Low	1997				43.6	132.1	139.4	124.4
Gambia	GMB	AFR	Low	1998				42.6	127.5	134.5	119.8
Gambia	GMB	AFR	Low	1999				41.7	122.9	129.8	115.4
Gambia	GMB	AFR	Low	2000	887	609 - 1 250		40.7	118.4	125.2	111.2																	23.1	24.6	21.4	6.6	8.1	5.2					30
Gambia	GMB	AFR	Low	2001				39.9	114	120.5	107.1
Gambia	GMB	AFR	Low	2002				38.9	109.7	116.1	103
Gambia	GMB	AFR	Low	2003				38.1	105.5	111.7	99
Gambia	GMB	AFR	Low	2004				37.2	101.4	107.6	95.1
Gambia	GMB	AFR	Low	2005				36.3	97.5	103.4	91.4																	22.1	23.8	20.1	5.7	7.1	4.3					38
Gambia	GMB	AFR	Low	2006				35.5	93.7	99.5	87.7
Gambia	GMB	AFR	Low	2007				34.6	90.1	95.9	84.1
Gambia	GMB	AFR	Low	2008			57.2	33.8	86.9	92.4	81
Gambia	GMB	AFR	Low	2009				33.1	83.8	89.2	78.1
Gambia	GMB	AFR	Low	2010				32.3	80.8	86.2	75.1							178	115-254					275.08	1200000			21.1	22.7	19.3	5.1	6.7	3.6				29.4	44
Gambia	GMB	AFR	Low	2011				31.5	78	83.3	72.4							176	135-223					277.03	1200000											88
Gambia	GMB	AFR	Low	2012				30.8	75.3	80.6	69.8							175	133-222					295.12	1200000
Gambia	GMB	AFR	Low	2013			57.2	30.1	72.8	77.8	67.3							173	129-224					253.84	1200000												26.7
Gambia	GMB	AFR	Low	2014				29.5	70.2	75.3	64.9							174	136-217					152.01	1200000
Gambia	GMB	AFR	Low	2015	706	484 - 1 030		28.9	67.9	72.9	62.7							174	131-223					208.63	171850	1.17	0.80-1.73	20.6	22.1	19.1	5.2	6.7	3.8					45
Gambia	GMB	AFR	Low	2016				28.3	65.8	70.6	60.6							174	132-221					124.59	177144			20.4	21.9	18.9	5.1	6.6	3.7	3.8	29.7				97	89-106	106	95-115	89	81-97	237	216-257	254	229-277	220
Gambia	GMB	AFR	Low	2017				27.6	63.6	68.4	58.5	0.68	0.48-0.9	0.63	0.45-0.85	0.73	0.51-0.96	174	132-221	253	169.0-336.0	97	65.0-129.0	56.67	160763													44
Gambia	GMB	AFR	Low	2018
Georgia	GEO	EUR	Low-Mid	1990	34	29 - 40		24.8	47.7	52.8	42.3
Georgia	GEO	EUR	Low-Mid	1991				24.9	47.1	52.2	41.7
Georgia	GEO	EUR	Low-Mid	1992				24.8	46.6	51.6	41.2
Georgia	GEO	EUR	Low-Mid	1993				24.8	45.9	50.9	40.6
Georgia	GEO	EUR	Low-Mid	1994				24.6	45	49.9	39.8
Georgia	GEO	EUR	Low-Mid	1995				24.4	44	48.9	38.8
Georgia	GEO	EUR	Low-Mid	1996				24.2	42.7	47.5	37.7
Georgia	GEO	EUR	Low-Mid	1997				23.9	41.2	45.8	36.3
Georgia	GEO	EUR	Low-Mid	1998				23.5	39.5	44	34.7
Georgia	GEO	EUR	Low-Mid	1999				23	37.5	41.9	33
Georgia	GEO	EUR	Low-Mid	2000	37	30 - 44		22.1	35.4	39.5	31																	24.7	32.3	17.8	6	10.2	2.3				30.8	45
Georgia	GEO	EUR	Low-Mid	2001				21	33.1	37.1	29
Georgia	GEO	EUR	Low-Mid	2002				19.8	30.9	34.6	27
Georgia	GEO	EUR	Low-Mid	2003				18.7	28.7	32.1	25
Georgia	GEO	EUR	Low-Mid	2004				17.5	26.5	29.7	23.1
Georgia	GEO	EUR	Low-Mid	2005				16.4	24.4	27.4	21.3																	23	30.1	16.7	5	8.2	2				41.8	53
Georgia	GEO	EUR	Low-Mid	2006				15.3	22.5	25.3	19.6
Georgia	GEO	EUR	Low-Mid	2007				14.3	20.8	23.3	18.1
Georgia	GEO	EUR	Low-Mid	2008				13.4	19.2	21.6	16.7
Georgia	GEO	EUR	Low-Mid	2009				12.6	17.8	20	15.5
Georgia	GEO	EUR	Low-Mid	2010				11.8	16.6	18.6	14.4							127	111-144					0	147			25	34.3	16.7	6.9	11.8	2.3				52.8	62
Georgia	GEO	EUR	Low-Mid	2011				11.1	15.5	17.4	13.5							122	109-136					0	130
Georgia	GEO	EUR	Low-Mid	2012				10.3	14.5	16.2	12.7							119	97-143					0	114
Georgia	GEO	EUR	Low-Mid	2013				9.5	13.6	15.2	11.9							116	87-149					0	125
Georgia	GEO	EUR	Low-Mid	2014				8.7	12.8	14.4	11.2							106	81-134					0	59
Georgia	GEO	EUR	Low-Mid	2015	36	28 - 47		7.9	12.1	13.5	10.6							99	80-120					0	65	0.26	0.16-0.42	24.9	34.7	16.1	8.1	14	2.7			47.9		66
Georgia	GEO	EUR	Low-Mid	2016			99.9	7.2	11.4	12.8	10							92	77-109					0	412310			24.9	34.9	15.9	8.2	14.2	2.7	9.8	15.3				184	133-242	197	146-254	172	122-230	102	74-134	140	104-180	73
Georgia	GEO	EUR	Low-Mid	2017				6.7	10.8	12.1	9.5	0.22	0.14-0.43	0.38	0.24-0.72	0.08	0.05-0.16	86	72-101	116	89.0-142.0	58	45.0-72.0	0	412310													66
Georgia	GEO	EUR	Low-Mid	2018
Germany	DEU	EUR	Hi	1990	11	10 - 13		3.4	8.5	9.6	7.4
Germany	DEU	EUR	Hi	1991				3.5	8	9	7
Germany	DEU	EUR	Hi	1992				3.5	7.6	8.5	6.7
Germany	DEU	EUR	Hi	1993				3.3	7.2	8	6.3
Germany	DEU	EUR	Hi	1994				3.2	6.8	7.6	6
Germany	DEU	EUR	Hi	1995				3.1	6.5	7.2	5.7
Germany	DEU	EUR	Hi	1996				3	6.2	6.8	5.5
Germany	DEU	EUR	Hi	1997				2.9	5.9	6.6	5.3
Germany	DEU	EUR	Hi	1998				2.9	5.7	6.3	5.1
Germany	DEU	EUR	Hi	1999				2.8	5.5	6.1	4.9
Germany	DEU	EUR	Hi	2000	8	7 - 9		2.8	5.4	5.9	4.8																	16.1	21.1	11.2	14.7	22.1	7.7					76
Germany	DEU	EUR	Hi	2001				2.7	5.2	5.7	4.7
Germany	DEU	EUR	Hi	2002				2.7	5.1	5.6	4.6
Germany	DEU	EUR	Hi	2003				2.7	5	5.5	4.5
Germany	DEU	EUR	Hi	2004				2.6	4.9	5.3	4.4
Germany	DEU	EUR	Hi	2005				2.6	4.7	5.2	4.2																	14.1	18.2	10	13.6	20.4	7.2					77
Germany	DEU	EUR	Hi	2006				2.6	4.6	5.1	4.1
Germany	DEU	EUR	Hi	2007				2.5	4.5	4.9	4
Germany	DEU	EUR	Hi	2008				2.4	4.4	4.8	3.9
Germany	DEU	EUR	Hi	2009				2.4	4.3	4.7	3.8
Germany	DEU	EUR	Hi	2010				2.3	4.2	4.6	3.8							5.8	4.9-6.7						712			13.1	16.7	9.4	13.7	20.6	7					79
Germany	DEU	EUR	Hi	2011				2.3	4.1	4.5	3.7							5.8	4.9-6.7						434
Germany	DEU	EUR	Hi	2012				2.3	4	4.4	3.6							5.7	4.9-6.6						735
Germany	DEU	EUR	Hi	2013				2.3	4	4.3	3.6							5.9	5.1-6.9						1004
Germany	DEU	EUR	Hi	2014				2.3	3.9	4.2	3.6							6.1	5.2-7.1						751
Germany	DEU	EUR	Hi	2015	6	5 - 8		2.3	3.9	4.2	3.5							8	6.8-9.2						867	0.24	0.15-0.37	12.5	16	9.1	13.8	19.9	7.8			7.8		82
Germany	DEU	EUR	Hi	2016				2.2	3.8	4.1	3.5							8.1	6.9-9.3						1129			12.1	15.2	8.9	13.6	19.7	7.7	13.4	4.1				45	34-59	47	37-59	43	30-59	16	Dec-21	21	16-26	12
Germany	DEU	EUR	Hi	2017			98.6999	2.2	3.7	4.1	3.4	0.03	0.03-0.04					7.5	6.4-8.7	10	8.1-12.0	4.9	3.9-5.9		752													83
Germany	DEU	EUR	Hi	2018
Ghana	GHA	AFR	Low-Mid	1988
Ghana	GHA	AFR	Low-Mid	1990	634	436 - 911		42.1	126.5	134.1	118.5
Ghana	GHA	AFR	Low-Mid	1991				41.1	122.1	129.6	114.3
Ghana	GHA	AFR	Low-Mid	1992				40.4	118.7	126.1	110.9
Ghana	GHA	AFR	Low-Mid	1993				39.8	116	123.4	108.4
Ghana	GHA	AFR	Low-Mid	1994				39.3	114	121.2	106.4
Ghana	GHA	AFR	Low-Mid	1995				38.9	112.2	119.4	104.6
Ghana	GHA	AFR	Low-Mid	1996				38.5	110.3	117.5	102.9
Ghana	GHA	AFR	Low-Mid	1997				38.1	108.1	115.1	100.8
Ghana	GHA	AFR	Low-Mid	1998				37.6	105.5	112.4	98.2
Ghana	GHA	AFR	Low-Mid	1999				37	102.5	109.3	95.3
Ghana	GHA	AFR	Low-Mid	2000	467	342 - 645		36.3	99.2	106	92.1																	21.6	18.3	24.4	4	6.1	1.9					24
Ghana	GHA	AFR	Low-Mid	2001				35.5	95.9	102.6	88.9
Ghana	GHA	AFR	Low-Mid	2002				34.8	92.8	99.4	85.9
Ghana	GHA	AFR	Low-Mid	2003				34.2	90.1	96.5	83.3																										33.8
Ghana	GHA	AFR	Low-Mid	2004				33.8	87.8	94.2	81
Ghana	GHA	AFR	Low-Mid	2005				33.4	85.7	92.2	78.9																	20.3	17.1	23.1	4.3	6.7	1.9					28
Ghana	GHA	AFR	Low-Mid	2006				33.1	83.7	90.1	77
Ghana	GHA	AFR	Low-Mid	2007				32.7	81.5	87.7	74.8
Ghana	GHA	AFR	Low-Mid	2008				32.3	78.9	85.1	72.4																										31
Ghana	GHA	AFR	Low-Mid	2009				31.6	75.9	81.9	69.5
Ghana	GHA	AFR	Low-Mid	2010				30.9	72.4	78.3	66.3							183	90-308					374.15	12030074			20.4	17.6	23	4.7	7.5	2.1					38
Ghana	GHA	AFR	Low-Mid	2011				30	68.9	74.5	62.9							178	87-300					368.25	12254998												40.8
Ghana	GHA	AFR	Low-Mid	2012			78.0999	29	65.2	70.6	59.4							173	84-293					349.92	12030074
Ghana	GHA	AFR	Low-Mid	2013				28	61.5	66.8	56							168	81-286					324.6	10626517											59	31
Ghana	GHA	AFR	Low-Mid	2014				27	58	63.1	52.7							165	80-281					300.9	18678710												41.2
Ghana	GHA	AFR	Low-Mid	2015	319	216 - 458		26	54.7	59.6	49.6							160	77-273					272.4	15536903	3.61	2.50-5.00	20.9	18.2	23.3	5.3	8.5	2.1				46.2	46
Ghana	GHA	AFR	Low-Mid	2016				25.1	51.8	56.6	46.8							156	75-265					271.32	15536910			20.8	18.2	23.2	5.4	8.7	2.1	2.7	24.9		43.8		101	91-112	94	82-105	109	99-119	204	183-225	203	179-227	204
Ghana	GHA	AFR	Low-Mid	2017			78.0999	24.2	49.3	53.9	44.4	0.68	0.54-0.86	0.51	0.40-0.64	0.86	0.67-1.07	152	73-258	179	27.0-330.0	125	19.0-231.0	270.69	16388663												46.2	47
Ghana	GHA	AFR	Low-Mid	2018
Greece	GRC	EUR	Hi	1990	5	4 - 6		6.5	10.4	11.3	9.5
Greece	GRC	EUR	Hi	1991				6.1	9.9	10.7	9.1
Greece	GRC	EUR	Hi	1992				5.9	9.5	10.2	8.7
Greece	GRC	EUR	Hi	1993				5.8	9.1	9.8	8.4
Greece	GRC	EUR	Hi	1994				5.7	8.8	9.5	8.1
Greece	GRC	EUR	Hi	1995				5.5	8.5	9.1	7.8
Greece	GRC	EUR	Hi	1996				5.3	8.1	8.7	7.4
Greece	GRC	EUR	Hi	1997				5	7.7	8.3	7.1
Greece	GRC	EUR	Hi	1998				4.6	7.3	7.9	6.7
Greece	GRC	EUR	Hi	1999				4.3	6.9	7.4	6.3
Greece	GRC	EUR	Hi	2000	4	3 - 4		3.9	6.4	6.9	5.9																	14.9	20.4	9.6	3.4	5.4	1.5					52
Greece	GRC	EUR	Hi	2001				3.6	6	6.4	5.5
Greece	GRC	EUR	Hi	2002				3.3	5.6	6	5.1
Greece	GRC	EUR	Hi	2003				3	5.2	5.6	4.8
Greece	GRC	EUR	Hi	2004				2.7	4.9	5.2	4.5
Greece	GRC	EUR	Hi	2005				2.5	4.6	4.9	4.2																	13.6	18.6	8.7	3.5	5.7	1.4					64
Greece	GRC	EUR	Hi	2006				2.4	4.3	4.6	4
Greece	GRC	EUR	Hi	2007				2.2	4.1	4.4	3.8
Greece	GRC	EUR	Hi	2008				2.1	4	4.3	3.7
Greece	GRC	EUR	Hi	2009				2.1	3.9	4.2	3.6
Greece	GRC	EUR	Hi	2010				2.1	3.9	4.2	3.6							4.5	3.8-5.1						41			12.9	17.4	8.4	3.3	6	0.7					70
Greece	GRC	EUR	Hi	2011				2.2	3.9	4.2	3.6							4.6	3.9-5.3						60
Greece	GRC	EUR	Hi	2012				2.3	4	4.3	3.7							5.2	4.5-6						71
Greece	GRC	EUR	Hi	2013				2.4	4.2	4.5	3.9							5	4.3-5.8						87
Greece	GRC	EUR	Hi	2014				2.6	4.4	4.7	4.1							4.9	4.2-5.7						100
Greece	GRC	EUR	Hi	2015	3	2 - 4		2.7	4.8	5.1	4.4							4.5	3.8-5.2						81	0.37	0.25-0.52	12.3	17.1	7.7	4.8	7.8	1.9			8		74
Greece	GRC	EUR	Hi	2016				2.9	5.1	5.4	4.7							4.2	3.6-4.8						79			12.4	17.3	7.7	5	8.1	2	10.4	9.2				77	53-159	81	58-168	72	47-151	28	19-57	36	26-74	20
Greece	GRC	EUR	Hi	2017			99.9	3	5.3	5.7	4.9	0.09	0.07-0.1	0.14	0.11-0.17	0.03	0.03-0.04	4.5	3.8-5.2	5.9	4.7-7.1	3.1	2.5-3.7		41													75
Greece	GRC	EUR	Hi	2018
Grenada	GRD	AMR	Up-Mid	1990	41	30 - 53		12	23.4	25.2	21.4
Grenada	GRD	AMR	Up-Mid	1991				11.3	22.3	24.1	20.4
Grenada	GRD	AMR	Up-Mid	1992				10.7	21.2	22.9	19.4
Grenada	GRD	AMR	Up-Mid	1993				10.1	20.2	21.8	18.5
Grenada	GRD	AMR	Up-Mid	1994				9.6	19.2	20.8	17.6
Grenada	GRD	AMR	Up-Mid	1995				9.3	18.4	19.9	16.9
Grenada	GRD	AMR	Up-Mid	1996				9	17.8	19.2	16.3
Grenada	GRD	AMR	Up-Mid	1997				8.8	17.2	18.5	15.7
Grenada	GRD	AMR	Up-Mid	1998				8.6	16.7	18	15.2
Grenada	GRD	AMR	Up-Mid	1999				8.4	16.2	17.5	14.8
Grenada	GRD	AMR	Up-Mid	2000	29	21 - 38		8.2	15.7	17	14.4																	26.8	30.6	23.5	1.9	2.7	1.1					49
Grenada	GRD	AMR	Up-Mid	2001				8	15.3	16.5	14
Grenada	GRD	AMR	Up-Mid	2002				7.8	14.9	16.1	13.7
Grenada	GRD	AMR	Up-Mid	2003				7.7	14.6	15.8	13.4
Grenada	GRD	AMR	Up-Mid	2004				7.6	14.4	15.5	13.1
Grenada	GRD	AMR	Up-Mid	2005				7.5	14.1	15.3	13																	25.4	29.7	21.5	2.7	4.9	0.6					59
Grenada	GRD	AMR	Up-Mid	2006				7.5	14	15.1	12.8
Grenada	GRD	AMR	Up-Mid	2007				7.6	13.9	15.1	12.8
Grenada	GRD	AMR	Up-Mid	2008				7.7	14	15.1	12.8
Grenada	GRD	AMR	Up-Mid	2009				7.9	14.1	15.2	12.9
Grenada	GRD	AMR	Up-Mid	2010				8.2	14.3	15.5	13.1							4.4	3.8-5.1						878			23.9	28	20	0.9	1.8	0					66
Grenada	GRD	AMR	Up-Mid	2011				8.6	14.6	15.8	13.3							2.2	1.9-2.5						873
Grenada	GRD	AMR	Up-Mid	2012				9	15	16.2	13.7							1.1	0.93-1.3						896
Grenada	GRD	AMR	Up-Mid	2013				9.5	15.4	16.6	14.1							0.55	0.47-0.63						156
Grenada	GRD	AMR	Up-Mid	2014				10	15.9	17.2	14.5							0							39
Grenada	GRD	AMR	Up-Mid	2015	27	19 - 42		10.5	16.3	17.6	14.9							5.4	4.6-6.2						25	0.47	0.06-4.35	21.7	25.5	17.9	1.1	1	1.1					69
Grenada	GRD	AMR	Up-Mid	2016				10.8	16.6	18	15.2							6.4	5.5-7.4						151			21.4	25.5	17.3	1.7	1.5	1.9	9.3	9.3				44	36-56	42	34-51	46	37-60	45	37-58	52	43-63	39
Grenada	GRD	AMR	Up-Mid	2017			98.9	10.9	16.7	18.1	15.3							3.2	2.7-3.7	4.1	3.2-4.9	2.3	1.9-2.8		239													72
Grenada	GRD	AMR	Up-Mid	2018
Guatemala	GTM	AMR	Low-Mid	1987
[truncated: 3,697 more rows]
[truncated: 43 more columns]

## Sheet: 2015-2018 (average)
ctry	code	region	income_group	gdp_pc	gini	v311	v312	v322	v321	v331	v332	v333	v335	v334	v341	v342	v352	v361	v371	v372	v381	v391	v392	v393	v1a	v221	v222a	v222b	v222c	v3a	v3b2	v3b1a	v3b1b	v3b1c	v3c1a	v3c1b	v3c1c	v3c1d	v3d1	v611	v621	v712	v1162	v1311	v1611	v1612	v17192
Afghanistan	AFG	EMR	Low	2476.74		396	58.7999	40.3333	70.4667		189	20.0767	13529499	0.5	29.8	4.75	0.2	15.1	42.2		35.5	95	13.9	1.2	2						5.76	65	39	65	2.8735		0.0355	0.495	40.5	63	39	31	59.9	0.7	7.4	37.3
Albania	ALB	EUR	Up-Mid	12847	33.2667	29	99.8	6	9.1	0.03	17.3333		14.3333	1.29	17.2	6.15	7.5	13.6	4.9	18.9	58.5	105	0.2	0.4	9.5	11.3	1.6	16.4	1.5	29.2	0.705	98.5	98	98.5	11.998	35.998			46	91	98	76	18.2	0	4.2	0.1
Algeria	DZA	AFR	Up-Mid	11634.9	27.6	140		15.2	24.4667	0.03	71.3333	0	10484.3	0.22	14.3	3.2	0.9				77	40	1.9	0.8	10.7					15.6	0.015	91	94	75	18.3	22.4			75	93	87	93	34.5		4.25	0.7
Andorra	AND	EUR	Hi	56619.1	27.6		100	1.46667	3.4		4.46667		0	0.08			11.3								16.25					33.4		98.5	92	95	33.333	40.128	8.205	10.128	34.25	100	100	95	11.5				100
Angola	AGO	AFR	Low-Mid	7823.22	51.3	477	46.5999	29.8667	84.8667	0.99	362.333	155.037	15897741	4.85	16.7	4.85	6.4	23.6	29.8		39	67	48.8	2.8	4.55	37.6	4.9	3.4	19		1.83	53.5	28	59	2.149				67	41	39	47.5	28.4		9.95	0.1
Antigua and Barbuda	ATG	AMR	Hi	20115.9	51.3		100	4	7.7		2.96667		165	0.38	22.6	0.65	7	7.9			73	28	0.1	0.4	12.85						0.41	93.5	68		27.647	31.176			70.25	97	88	95	18	0	1.8	0	83
Argentina	ARG	AMR	Hi	23370	41.4667	52	93.9	6.3	10.9	0.15	26	0	28843.3	0.01	15.95	9	9.8	14		65.5	76	37	0.4	0.65	12.95					22	0.02	89	88.5	79	39.6	25.8			73.25	100	95	95	11.7		6.25	0.1	100
Armenia	ARM	EUR	Low-Mid	11695.1	33.225	25	99.8	7.03333	13.3	0.06	43.3333	0	39114	0.25	22.65	6.8	5.5	17.1	36.9	24.3	67.5	81	0.2	0.65	6.1	9.4	4.5	13.7	2.6	26.8	3.575	94	97	94					91.3333	99	92	95	32.9	0	2.45	0.1	100
Australia	AUS	WPR	Hi	49570.2	34.55	6	97	2.2	3.66667	0.04	6.5		19531	0.15	9.2	13.5	10.6	5.6		11.9	86.5	17	0.1	0.2	17.4					14.8		94.5	93.5	94	35.5435	125.639	5.8505	8.608	97.5	100	100	95	7.3		1.1	0.1	100
Austria	AUT	EUR	Hi	54128.3	30.45	4	98.4	2.23333	3.63333	0.02	7.7		106	0.32	11.45	15.8	11.6	5.2		7.6	79	39	0.1	0.2	15					29.7		88.5	86.5		51.071	81.768	5.691	7.0715	75.25	100	100	95	13.1	0.2	0.55	0.1	100
Azerbaijan	AZE	EUR	Up-Mid	14427.7	26.6	25	99.8	12.6667	24.6667	0.08	68	0	1.69137e+06	0.27	22.35	2.65	0.8	8.7		52.8	64	55	1.1	0.6	4					21.4	0.62	96	97.5	96.5					83	84	89	95	18.5	0	2.4	0.8
Bahamas	BHS	AMR	Hi	36973.6	26.6	80	99	4.2	7.6	0.38	19.6667		4048	0.31	15.55	1.75	4.4				74	22	0.1	0.1	15.1					11.8		94	75	93.5	19.373	31.386	2.58		65.5	98	92	95	19	0	29.75	0
Bahrain	BHR	EMR	Hi	47974.1	26.6	15	99.6999	3.16667	7.46667	0.04	13		3.66667	0.18	11.5	5.9	1.9				76	15	0.1	0.2	8.95					21.7		98	99	98	9.257	24.944	0.977	1.618	93.25	100	100	95	69	0	0.8	0.3
Bangladesh	BGD	SEAR	Low-Mid	4332.79	32.4	176	67.8	19.5333	34.3667	0.01	221	2.07667	51221037	1.38	21.65	6	0	15.3		78	47	103	11.9	0.3	3.1					22.9	1.31	97	94.5	97	4.933	2.76367	0.443	1.1585	74.25	97	47	17.5	58.6		2.95	0.1
Barbados	BRB	AMR	Hi	15682	32.4	27	99	8.33333	12.7667	0.57	0.4		740.333	0.34	16.25	0.75	9.6	5.6			76.5	57	0.2	0.2	8.35					8.2		93.5	82	92.5	24.886	60.273	3.08		88.6667	98	96	95	22.4	0	10.25	0
Belarus	BLR	EUR	Up-Mid	18387.5	25.375	4		1.6	3.9	0.27	43		0	0.2	24.1	26.25	11.2	8.9			75	110	0.1	2.65	8.5					28.3	0.46	97.5	98							98	94	95	19.3	0	5.25	0.1
Belgium	BEL	EUR	Hi	50509.7	27.475	7		2.13333	3.9		9.56667		13.6667	0.18	11.5	20.4	12.1	5.8		6.6	83.5	39	0.3	0.2	15.9					28.3		98	85	94	31.686	109.602	7.4045	12.1515	81.75	100	99	95	13		1	0.1	100
Belize	BLZ	AMR	Up-Mid	7048.34	56.3	28	92.1999	9.2	14.9	0.93	33	0.03	7171.67	1.49	22.25	4.75	6.7	28.3	65.9		65	35	1	0.5	11.75	15	1.8	7.3	4.6		6.94	91.5	92		11.262	16.947	1.548	6.779	44	97	87	85	20.9	0	29.7	0	89
Benin	BEN	AFR	Low	3027.82	47.8	405	78.0999	33.1667	101	0.37	59	364.877	6.62575e+06	5.55	19.65	9.9	3	27.5	25.9		40	119	59.7	3.55	3.55	32.2	5	1.9	16.8	6.5	6.13	82		75	1.572	6.145	0.008	0.012	31	67	14	6	30.4		6.4	0.1
Bhutan	BTN	SEAR	Low-Mid	10532.8	37.4	148	96.4	17.6	32.0667		155	0.0366667	234459	0.81	23.5	11.5	0.6	17.4			60.5	88	3.9	0.6	8.7						2.88	98	94.5		3.55033	14.278	0.83	0.312333	66.75	98	63	52	35.4	0	1.7	0
Bolivia	BOL	AMR	Low-Mid	8348.02	44.8	206	71.3	19.2	36.1667	0.14	114	1.63667	1.84556e+06	0.2	17.3	12.3	4.8	15.5	50.3	71	66	55	5.6	2.05	10.55	16.1	2	10.1	3.4		1.81	85.5		85	16.111	7.357	2.23	2.275	73.3333	93	53	80	23.3	0.4	14	0.1
Bosnia and Herzegovina	BIH	EUR	Up-Mid	13578.5	33	11	99.9	4.1	5.86667		32.6667		0	0.3	18	8.85	6.4	15.7			60.5	159	0.1	0.5	15.15					39	9.845	76.5	79						50.75	98	95	62.5	29.7	0.1	3.3	0.1	95
Botswana	BWA	AFR	Up-Mid	15685.5	53.3	129	99.6999	26.2	39.1667	7.47	327.333	1.03	253425	0.19	20.5	9.5	8.4	23.8			61	53	11.8	1.15	9					20.1	5	95	74	90	3.688	33.004	0.404		41.3333	79	60	63.5	20.9	0.1	11.55	0.1
Brazil	BRA	AMR	Up-Mid	14748.4	53.1	44	99.0999	9.16667	15.6	0.24	42.6667	4.03333	10313154	0.07	16.8	6.5	7.8	19.7		60.8	78.5	31	1	0.2	8.8					14	0.03	89	59	84	21.5005	78.3175	12.368	6.783	94.25	97	86	95	11.8		31.4	0.3	99
Brunei Darussalam	BRN	WPR	Hi	60898.4	53.1	23	99.8	4.7	10.5		62.6667		6160.33	0.34	16.8	4.55	0.4			11.4	82	9	0.1	0.3	6.05					16.5		99	97.5		17.701	66.012	2.251	1.701	79	100	96	95	5.8	0	2	0	100
Bulgaria	BGR	EUR	Up-Mid	21073.5	40.225	11	99.8	3.9	7.9	0.03	26.6667		269.333	0.31	23.7	11.45	12.7	10.2		39.4	65	141	0.1	0.6	11.1					37.3		92	90	90.5					64	99	86	88.5	20.8		1.7	0.1	100
Burkina Faso	BFA	AFR	Low	2017.87	35.3	371	79.8	26	84.7	0.23	50.6667	417.55	10227396	4.29	21.8	7.7	8.2	30.5	47.225		39	93	49.6	3	9.1	23.95	8.05	1.45	17.55	12.8	6.76	91	50	91	0.6	4.048		0.091	37	54	23	8.5	36.3		9.85	0.2
Burundi	BDI	AFR	Low	786.024	38.6	712	85.0999	22.7667	64.0667	0.29	118	193.837	5613274	2.59	22.85	9	7.5	34.7	38	58	42.5	100	65.4	5.25	10.15	55.9	5.1	1.4	29.3		9.16	92.5	73.5	92.5	0.5	6.8			41.5	56	50	5	35.6	0.2	6.65	1.5
Cabo Verde	CPV	AFR	Low-Mid	6487.9	42.4	42	92.5999	11.0667	18.5333	0.24	136.667	1.12333	142639	0.71	17.3	11.15	5.7	25			68	69	4.1	0.5	10.35					9.3	1.955	96	88.5		7.694	12.272	0.072	0.083	57.6667	86	65	71	31.6	0	8.25	0
Cambodia	KHM	WPR	Low-Mid	3999.21	42.4	161		15.6	30.6	0.04	346.333	16.7767	5.22687e+06	0.56	21.2	5.3	6.7	17.8			57.5	87	6.5	0.6	6.15					17.9	3.92	93	61	84.5					58	75	49	17	24.9	0.3	2.2	0.1
Cameroon	CMR	AFR	Low-Mid	3535.3	46.6	596		26.0333	86.9667	1.24	203	308.767	18747344	1.9	21.7	12.25	8.9	30.1			44.5	118	45.2	3.2	3.05						2.34	85.5		84			0.038	0.085	49.6667	65	39	22.5	65.4		11.65	3.7
Canada	CAN	AMR	Hi	48389.9	33.2333	7	97.9	3.53333	5.2		5.4		1.66667	1.03	9.9	12.5	8.9	5.8			88.5	15	0.4	0.3	19.05					14.3		91	86	79.5	25.7193	98.727	6.3	9.9135	99.75	99	99	95	6.7		1.5	0.1	100
Central African Republic	CAF	AFR	Low	895.871	56.2	882		42.3333	125.567	1.71	407	387.207	3872775	6.62	23.4	7.9	3.3	33.6			32.5	141	82.1	3.35	4.6						10.555	47		47	0.629	2.039		0.044	23	54	25	5	51.2	0	13.75	32.4
Chad	TCD	AFR	Low	1681.36	43.3	856	20.2	35.3667	126.967	0.41	153	190.31	6.22981e+06	3.08	24	8.85	1.5	27.6	20.2		27.5	181	101	3.65	6.1	39.8	13.3	2.8	29.4		3.3	41			0.475	3.637			38.25	43	10	5	50.8		9.6	3.8
Chile	CHL	AMR	Hi	23822.1	44.4	22	99.6999	5.16667	7.66667	0.33	16.6667		33	0.28	12.45	10.75	9.3	12.5			68	35	0.2	0.2	19.65					37.9	0.02	94	88.5	92.5	10.8	8.6	1.6		78	100	100	92	23.1	0.1	4.5	0.1	95
China	CHN	WPR	Up-Mid	13760.9	38.55	27	99.9	5.1	10.0333		64.3333	0	26284177	0.83	17.2	9.65	7.2	18.2		9.2	77.5	140	0.6	1.4	9.6					25.2	0.105	99	99		17.855	23.073		3.013	97.75	96	75	59	51		0.95	0.1	62
Colombia	COL	AMR	Up-Mid	14750.2	50.425	64	99.1999	8.3	15.2		32	8.29333	3666292	0.21	15.85	7.75	5.8	18.5	86.6		76	34	0.8	0.4	12.8					9.1	0.145	91.5	88	90	20.0833	12.015	9.6		82	97	84	91.5	17.2	0.3	43.65	0.5	80
Comoros	COM	AFR	Low	2960.81	45.3	335		32.3667	71.1	0.01	35	2.36	627348	1.96	22.95	6.8	0.9	26.5			50.5	94	50.7	2.4	3.7					14	5.565	91							28	84	34	8.5	18.6	0.1	7.95	0.1
Congo	COG	AFR	Low-Mid		48.9	442	91.1999	19.8333	49.4	1.59	377.667	202.567	1.80293e+06	4.11	16.85	6	7.8	27.4	43.2		39.5	73	38.7	1.25	3.5	21.2	8.2	5.9	12.3	27	1.54	70		66.5				0.373	40.6667	68	15	23.5	36.4		10.2	0.4
Cook Islands	COK	WPR	Up-Mid		48.9			4.06667	7.86667		4.33333		255	0.22			10.6	17.3							5.4					25.5	4.9	99	92.5						57.75	100	98	84.5					100
Costa Rica	CRI	AMR	Up-Mid	19363.1	48.35	25	98.6999	6	9.2	0.22	10.0667	0.00333333	16941.7	0.17	11.55	7.9	4.8	16.7			76.5	27	0.9	0.3	24					11.9	0.035	96.5	90	95			0.1		81.25	100	97	93	16.7		10.2	0.1
Croatia	HRV	EUR	Up-Mid	26168.6	30.525	8	99.9	3	4.7		11.6667		11.6667	0.11	16.95	17.15	8.9	8.1		9.6	65.5	86	0.1	0.2	11.85					37.1		92.5	95.5		29.962	81.134	8.532	6.603	71.5	100	97	92.5	17.6		0.95	0.1	100
Cuba	CUB	AMR	Up-Mid		30.525	39	99.9	2.3	5.5	0.17	6.96667		42805	0.12	16.5	13.8	6.1	8.5			82	90	1	0.3	17.3					35.2	0.085	99	99		81.9	77.9	16.6		99.25	95	91	79	21.6	0.3	5.45	0.1	100
Cyprus	CYP	EUR	Hi	37328.3	32.75	7	96	1.63333	2.8	0.06	5.63333		2.66667	0.6	11.4	5.1	10.8	5.1		4.9	76.5	33	0.3	0.1	7.3					36.2		97	88	81	19.511	52.517			87.6667	100	99	95	17.1	0	1.4	0.1	68
Czech Republic	CZE	EUR	Hi	38181.6	25.3	4	99.8	1.66667	3.2	0.03	5.46667		2.66667	0.39	15.25	13.4	14.4	5.9		11.6	75	64	0.2	0.3	14.55					34.4		96	91.5		43.14	83.881	7.738	6.6635	83	100	99	95	15.6		0.8	0.1	100
Côte d'Ivoire	CIV	AFR	Low-Mid	4625.89	41.5	645	73.6999	34.0667	91.8333	1.29	153.333	141.97	18658152	3.04	29.2	14.45	8.4	23.6	37.5333		46.5	144	47.2	3.95	4.95	21.6	6.1	1.5	12.8		4.105	83		99					69.6667	73	30	18	23.9		12.15	0.1
Democratic Republic of the Congo	COD	AFR	Low	1066.62	42.1	693		29.4333	94.3667	0.17	323	311.76	52676366	1.43	19.4	5.65	2.6	33.7			40	101	59.8	3.25	4.35						5.295	80		78					61.25	42	20	5	37.4		13.35	2.2
Denmark	DNK	EUR	Hi	54986.6	28.325	6	94.6999	3.1	4.26667	0.02	5.83333		0	0.79	11.5	12.35	10.4	4		3.4	81.5	30	0.3	0.15	16.05					19.1		96	86.5	95.5	40.655	137.571	7.392	5.129	91.5	100	100	95	10.3		0.8	0.1	100
Djibouti	DJI	EMR	Low-Mid	4856.83	41.6	229		33.1333	63.7	0.61	322	27.21	109977	0.64	19.55	6.55	0.5				45.5	99	31.3	2.35	3.6					13.1	10.29	68	82	68					35	77	51	11.5	41	0	6.85	2
Dominica	DMA	AMR	Up-Mid	12362	41.6		97	26.2667	32.7		6.8		7313	0.39			8.2	10.9							9.3						0.49	95	86.5		10.825	58.999	0.677		64	97	78	90.5	18.8				100
Dominican Republic	DOM	AMR	Up-Mid	17027.9	44.2	92	99.8	20.6667	30.7667	0.22	49.3333	0.116667	1.58871e+06	0.34	19.05	9.8	6.9	34.6			74	38	2.2	0.4	12.75					13.8	0.315	85.5		47	15.6	3.099	2.1		61	94	83	90	13.3		16.9	0.1
Ecuador	ECU	AMR	Up-Mid	11649.9	45.275	64	96.4	7.7	14.8	0.12	40.6667	2.14333	1.91178e+06	0.32	13.2	8.35	4.4	21.3			76.5	22	0.6	0.6	11					7.2	0.485	84	68.5	84	20.617	18.441	4.2525	0.416	81	93	86	95	15.5	0.6	9.05	0.1	82
Egypt	EGY	EMR	Low-Mid	11221.5	31.65	33		12.0667	22.9	0.02	14	0	2.77866e+06	0.8	27.95	3.9	0.4	9.7			66.5	73	2	0.2	4.2					25.2	0.125	94.5	95		8.03633	14.2747	1.86433	4.06667	90.6667	98	93	95	79.6	0	4.85	0.6	94
El Salvador	SLV	AMR	Low-Mid	8380.18	39.3	54	99.9	7.33333	15	0.19	60.3333	0.00333333	952207	0.57	14.05	13.85	3.7	22.2			75.5	42	2	0.2	20					10.7	0.89	89	86.5	88.5	15.69	22.78		6.556	88.75	93	91	85.5	23.8	0	45.9	0
Equatorial Guinea	GNQ	AFR	Up-Mid	23901.9	39.3	342		31.4333	92.8	3.45	181.333	349.8	441544	8.66	22	16.45	11.3	24.6			42.5	100	22.3	1.95	1.95						1.645	22			4	5			24.5	50	75	34	49.1	0	3.4	0.1
Eritrea	ERI	AFR	Low	1651.55	39.3	501		18.2	44.5667	0.16	70.3333	17.86	1338563	0.74	24.05	8	1.3	25.3			38	95	45.6	4.3	2.35					5.8	3.915	95	88	95					51	19	11	16	41.1	0	7.85	0
Estonia	EST	EUR	Hi	33071.1	31.15	9	99.1999	1.3	2.9	0.19	16.3333		10	0.36	16.95	16.8	11.6	6.1		12.5	75	60	0.1	0.5	12.3					31.9		93	91.5		34.4015	64.024	9.4985	7.272	71.75	100	100	93	7		3.6	0.1	100
Ethiopia	ETH	AFR	Low	2233.91	35	353	27.7	29.8333	61.3	0.17	177.667	44.3	73037789	2.61	18.35	7.2	2.8	26.7	60.85		39	82	43.7	2.95	6	38.4	10	2.9	23.6	4.5	3.585	73		68.5	1	8.4			73.5	39	7	5	34	0	7.85	0.2
Fiji	FJI	WPR	Up-Mid	13093.2	36.7	30	99.8	10.3667	24.9667		47.6667		905128	0.34	30.7	5	3	9.6			64	76	2.9	0.45	7.45					22.5	6.45	99	94	99	8.374	29.38	0.717	1.065	63	94	96	39.5	10.5	0.4	2.5	0.1
Finland	FIN	EUR	Hi	46782.2	27.225	3	99.9	1.76667	2.33333		5.06667		3.66667	1.05	10.35	15.15	10.7	4.7		6.2	78.5	19	0.1	0.2	12.95					20.5		90.5	88.5	86	38.08	147.23			95	100	99	95	6.5		1.3	0.1	100
France	FRA	EUR	Hi	45967	32.15	8	98	2.4	4.2	0.08	8.7		296.333	0.01	10.7	17.85	12.6	5.5		9.2	78	25	0.3	0.5	16.15					32.9		96	80	92	32.293	103.145	6.6285	10.859	87.25	100	99	95	12.4		0.9	0.1	100
Gabon	GAB	AFR	Up-Mid	15439.2	38	291		22	50.3	1.6	533	170.193	982928	4.16	14.6	7.2	11.5	23.2			50	51	20.6	0.95	8.1						1.76	75			3.611	25.806	0.045	0.232	48	88	41	78.5	37.8	0	8.9	0
Gambia	GMB	AFR	Low	2081.56	35.9	706		28.2667	65.7667	0.68	174	129.963	169919	1.17	20.5	5.15	3.8	29.7			44.5	97	29.7	1.95	6.7					16	18.235	93.5	73.5	92.5	1.077	16.292	0.086	0.025	31	80	42	5	32.3		9.35	0.1
Georgia	GEO	EUR	Low-Mid	13353.4	36.85	36	99.9	7.26667	11.4333	0.22	92.3333	0	274895	0.26	24.9	8.15	9.8	15.3		47.9	66	184	0.2	0.8	10.4					30.4	2.14	91.5	87.5	77.5	50.976	40.914	6.248	0.797	75.75	93	85	77	24	0.1	4.65	0.1	90
Germany	DEU	EUR	Hi	52698	31.8	6	98.6999	2.23333	3.8	0.03	7.86667		916	0.24	12.3	13.7	13.4	4.1		7.8	82.5	45	0.6	0.15	21.4					30.7		95	93	84	41.735	130.604	8.5665	6.4175	94	100	99	95	11.9		0.7	0.1	100
Ghana	GHA	AFR	Low-Mid	5044.15	43.5	319	78.0999	25.1	51.9333	0.68	156	271.47	15820825	3.61	20.85	5.35	2.7	24.9	45.4		46.5	101	18.8	1.7	6.8					4	4.75	96	79	96	1.5415	13.7465			65	78	14	21	31.1	0.2	9.75	0.1
Greece	GRC	EUR	Hi	28473.2	34.575	3	99.9	2.86667	5.06667	0.09	4.4		67	0.37	12.35	4.9	10.4	9.2		8	74.5	77	0.1	0.2	9.7					43.7		99	83	96	45.92	33.4985				100	99	94	16.4	0.2	1	0.1	100
Grenada	GRD	AMR	Up-Mid	15952.8	34.575	27	98.9	10.7333	16.5333		5		138.333	0.47	21.55	1.4	9.3	9.3			70.5	44	0.3	0.35	8.2						0.19	96	82		14.471	31.447	1.577	6.963	66	96	88	95	21.8	0.2	6.3	0	100
Guatemala	GTM	AMR	Low-Mid	7885.06	48.3	88	69.1999	13.3333	28.6	0.14	25	0.52	3.80802e+06	0.05	14.9	2.9	2.4	16.6	66.1		56	50	6.3	1.15	16.4	46.7	0.8	4.9	12.4		1.39	81	73	82.5	3.55	9.47	0.104	0.039	67.3333	94	67	45	24.2	0.2	27	0.1	100
Guinea	GIN	AFR	Low	2151.91	33.7	679	62.7	24.5333	88.7	0.66	176.333	341.047	7.61312e+06	7.47	22.5	6.35	1.3	28.2	21.5		35.5	127	44.6	3.05	3.4	32.4	8.1	4	18.3		7.265	45			0.788	3.844		0.115	55	67	22	5	22.2	0	8.9	0.2
Guinea-Bissau	GNB	AFR	Low	2215.76	50.7	549		38.1333	87.4333	1.31	373.667	58.7133	1.55246e+06	2.12	19.9	3.95	4.8	31.1			40	108	35.3	2.2	11.2						11.6	87		83.5	2	14			48	69	21	5	26.5	0	9.2	0.1
Guyana	GUY	AMR	Up-Mid	11815.2	45.1	229		19.5	32.3	0.62	90.6667	27.9467	732855	0.95	30.55	29.15	6.3	24.6			71	76	3.6	0.7	7.75						3.725	97	93.5	94.5	7.99	13.398	0.358	0.089	85	95	86	73.5	21.6		19	0.2
Haiti	HTI	AMR	Low	3063.86	41.1	359	41.5999	28.6667	73.3667	0.73	187.667	3.38	7.82198e+06	2.04	26.6	11.7	5.8		43.1		48	127	23.8	2.65	3.85	21.9	3.7	3.4	9.5	13	8.79	59	25.5		2.345	6.804	0.213	0.302	51	64	31	5	14.7	1.3	27.85	0.1
Honduras	HND	AMR	Low-Mid	5476.91	49.325	129	74	10.4	18.9	0.1	39.6667	0.5	2.6262e+06	0.25	14	2.85	4	16.7			65.5	39	3.6	0.4	12.65						2.04	97		97	4.615	12.9225	1.5025		65.25	92	80	52.5	21.5		56.9	0.1
Hungary	HUN	EUR	Hi	29389.3	30.225	17	99.6999	2.56667	4.8	0.03	8.8		24.6667	0.44	23.15	19.7	11.4	7.8		22.8	73.5	83	0.2	0.3	10.05					30.8		99	99	98.5	31.7355	66.618	6.152	7.3665	80	100	98	95	16.3		1.35	0.1	100
Iceland	ISL	EUR	Hi	55852.2	26.7	3	97.9	1.06667	2.2		3		0.333333	0.88	9.2	14	9.1	6.6		8	84.5	17	0.1	0.2	15.65					14.8		90	95	89	38.7947	157.126	8.36933	9.09533	76	100	99	95	5.9	0	0.95	0.1	100
India	IND	SEAR	Low-Mid	6004.45	35.7	174	81.4	25.0333	41.7	0.1	210.667	9.27667	490600000	0.51	23.4	16.4	5.7	22.6	67.2		53.5	141	18.6	2.4	3.25	37.9	20.8	2.4	36.3	11.3	0.245	88	76.5		7.684	21.026	1.6845	6.192	89.3333	88	44	40.5	68	0.2	4.15	0.1
Indonesia	IDN	SEAR	Low-Mid	10878.2	38.55	126	93.5999	12.8333	26.3	0.19	322	5.24333	104600000	1.07	26.45	3.4	0.8	12.2	77.6		55	81	7.1	0.4	7.85					39.5	0.945	79	59		3.2585	16.792	0.5205	1.4555	89.25	90	68	57	16.4		4.55	0.1
Iran	IRN	EMR	Up-Mid	13592.6	40.575	25		9.43333	15.4667	0.06	14.6667	0.126667	6244.33	0.02	14.95	4.05	1	20.5			71	35	1	1.2	22.6					11	0.025	99	98		11.4	18.7	3.3	2	82	95	88	95	34.4	0.1	4.55	0.1	90
Iraq	IRQ	EMR	Up-Mid	11000.2	29.5	50	95.5999	17.6333	31.3333		42.6667	0	2149348	0.06	21.45	3.05	0.4	20.7	54.6		61	35	3	0.5	1.7						0.15	63	69	33	8.3085	18.0995	2.444	2.729	85.5	86	86	95	60.1		15.6	86.3	65
Ireland	IRL	EUR	Hi	76341	32	8	99.6999	2.23333	3.6		7.2		11.6667	0.01	10.4	11.5	13	4.1		8.6	77.5	20	0.1	0.2	19.05					24.4		95		91	29.4053	140.838	6.017	11.044	67	99	92	95	8.7		0.85	0	100
Israel	ISR	EUR	Hi	38718.6	39	5		2.03333	3.7		3.56667		157.333	0.48	9.65	5.2	3.8	4.2		9.7	81.5	23	0.2	0.15	11.6					25.4		96	96.5	93.5	32.041	51.3795	8.1	7.608	77.6667	100	100	95	19.4		1.8	0.3	100
Italy	ITA	EUR	Hi	41700.4	35.5	4	99.9	2.03333	3.43333	0.05	7.13333		183.667	0.61	9.65	8.1	7.5	5.6		5.1	81.5	49	0.1	0.3	13.45					23.8		94	85.5	90.5	40.1427	58.8157	8.16233	11.686	87.5	100	99	95	15.7	0.2	0.8	0.1	100
Jamaica	JAM	AMR	Up-Mid	10266.3	46.9	89	97.5999	11.1333	15.7	0.66	4.7		332157	0.16	14.75	2.15	4.2	13.6			63.5	32	0.6	0.2	12.75					17	0.48	96	90		7.32067	14.0613	0.395	0.2525	80	93	85	90.5	13.6	0	39.3	0
Japan	JPN	WPR	Hi	41034.5	32.5	5	99.8	0.9	2.76667	0.01	15.6667		8	1.95	8.5	18.95	8	4.1		4.1	81.5	43	0.2	0.4	23.4					22.5		99	94	99	24.118	115.184	7.952	18.019	100	99	100	95	11.8		0.3	0.1	100
Jordan	JOR	EMR	Low-Mid	10142.6	33.7	58	99.6999	10.4667	17.5667		6.03333		117	1.01	19.3	2.9	0.7	24.4	56.7		76	26	0.6	0.6	12.2						3.415	98.5	99		21.9807	26.2027	7.285	14.944	66	99	97	95	31.7	0	2.9	0.1	56
Kazakhstan	KAZ	EUR	Up-Mid	24559.3	27.325	12	99.4	5.4	10.9667	0.19	72.6667	0	70.3333	0.21	27.7	23.7	7.7	17.6	80.35	36	75	57	0.4	2.45	10.15	8	3.1	9.3	2	25.1	0.5	90.5	99	97.5					74.5	91	98	95	14.5		8.1	0.1	87
Kenya	KEN	AFR	Low-Mid	4635.56	40.8	510		21.3333	47.1333	1.21	349	71.7367	12346268	0.86	13.35	3.15	3.4	27.8	75.4		54.5	40	51.2	1.8	6.2					10.8	4.17	85.5	33.5	74.5					46.5	58	30	13	25.8		5.35	0.7
Kiribati	KIR	WPR	Low-Mid	2034.14	37	90		23.4	56.2		510.333		90241.7	3.65	28.45	14.45	0.4	4.4			40	88	16.7	2.6	5.9					47.4	16.125	85.5	79	85		48.287	0.736	0.262	51	64	40	5.5	10.9	0	9.1	0
Kuwait	KWT	EMR	Hi	48120.9	37	4	99.9	4.46667	8.43333	0.05	24.3333		4	0.11	17.5	2.3	0	17.6		6.1	75.5	37	0.1	0.2	6.2	4.9	3.1	6		19.9		99	99	99	25.789	69.694	6.573		78	100	100	95	58.9		2.75	0.2
Kyrgyzstan	KGZ	EUR	Low-Mid	5020.93	27.7	76		11.3333	21.1333	0.1	144	0	113050	0.5	25.55	8.2	6.2	15.4			69	74	0.8	0.65	8.25					27.1	3.495	94	97	88					57	87	97	80.5	17.4	0.3	5.85	0.1	91
Lao People's Democratic Republic	LAO	WPR	Low-Mid	7072.07	38.8	197	64.4	28.8667	65.6333		175	12.2533	2.11403e+06	1.94	27.05	8.55	10.4	16.6	71.6		50	110	11.3	0.9	3.75					29.3	4.005	83.5		80.5					61.3333	80	73	6	25.5		7.05	0.1
Latvia	LVA	EUR	Hi	28097.5	34.8	18	99.9	2.4	4.6		36.3333		17.6667	0.51	22.05	21.4	12.9	9.3		18	69	98	0.1	0.85	9.05					38.3		98	89	84.5	31.841	48.3185	7.141	8.1185	86.5	99	93	95	14.4		6.05	0	100
Lebanon	LBN	EMR	Up-Mid	16061.3	31.8	15		4.7	8.1	0.03	12.3333		2.66667	0.21	17.9	3.3	1.5	18.1			72	52	0.8	0.3	14.3					33.8	6.14	79	68	68	22.891	25.22	10.4947	13.3043	69	92	95		30.7	0	4.45	3.3
Lesotho	LSO	AFR	Low-Mid	2780.54	44.9	487		38.6333	89.5333	9.07	725.667		480555	1.64	26.6	21.1	5	28.9			47.5	113	44.4	3.15	10.1					27.2	10.31	93	82	93					56.3333	72	44	35.5	28.1	0	35.1	0.1
Liberia	LBR	AFR	Low	1668.28	35.3	725		25.7	77.4	0.51	308	196.063	3107710	7.75	17.4	6.65	5.8	35.9			38	83	41.5	1.8	3.3					9.8	14.025	82.5		82.5	0.373	1.007			61	70	17	5	17	0	9.9	0
Libya	LBY	EMR	Up-Mid	9248.45	35.3	9		6.76667	12.8333		40		2384.67	0.27	19.9	4.7	0	26.1			63	43	0.6	0.55	5.35						0.48	96.5	95	95	20.5405	67.416	8.53	5.6025	58.5	97	100		41.7		2.5	28.7
Lithuania	LTU	EUR	Hi	33029	37.2	10		2.16667	4.66667	0.12	52.6667		43	0.19	21.45	33.4	15	8		14.1	71.5	82	0.1	0.75	12.5					29.7		94	92	82	43.1815	79.0945	9.3005	9.248	81	97	94	95	12.3	0.4	5.95	0	99
Luxembourg	LUX	EUR	Hi	114024	33.625	10		1.73333	2.63333	0.1	6.06667		1	0.24	9.8	14.1	13	6.3		5.6	82.5	23	0.1	0.1	12					23.5		99	86	95	29.574	123.083	9.48	7.05633	85	100	98	95	10.4	0	0.2	0	100
Madagascar	MDG	AFR	Low	1568.83	42.5	353		18.9	45.9667	0.22	237	92.0233	20125807	4.36	23	3.95	1.9	28.6	60.5		26	80	30.2	3.3	16.7						3.65	75.5		75				0.002	34.5	51	10	5	22.5	0.2	6.95	0.1
Malawi	MWI	AFR	Low	1356.74	44.7	634	89.8	23.3667	58.5	2.39	161	232.667	11544383	3.03	16.35	3.65	3.7	31	73.9		44.5	54	28.3	2.05	10.3	37.4	2.8	4.6	11.8	14.6	14.095	86	64	85.5	0.157	2.528			49	67	44	5	21.9	0.2	1.5	0.1
Malaysia	MYS	WPR	Up-Mid	25395.8	41.1	40	99.5	4.13333	7.73333	0.25	91	0.16	125939	0.17	17.25	5.45	0.9	23.6		11.5	72	35	0.4	0.5	8.25	19.2	9.75	6.55	13.05	21.7	0.065	97	99		15.132	40.718	3.449	3.421	98	96	100	95	17.3		4.1	0.1
Maldives	MDV	SEAR	Up-Mid	24421.5	31.3	68		4.73333	8.33333		44.6667		1611	0.19	13.65	2.45	2.7	0.9			60.5	14	0.3	0	21.5					28.6	1.355	99	99		20.88	55.4835	0.858	4.756	56.75	98	96	93.5	7.7	0	3.4	0.9	91
Mali	MLI	AFR	Low	2284.23	35.95	587	43.7	36.1	109.767	0.55	56	386.977	14579755	4.88	24.7	4.8	1.3	23.1	35		36.5	107	70.7	3.3	4.9	30.4	13.5	1.9	25	12.3	7.315	66		57	1.393	3.82			44.5	74	31	5	29		11.3	3.9
Malta	MLT	EUR	Hi	43347.6	29.1	9	99.6999	4.46667	6.5		10.8667		4	0.39	10.8	7.75	8.1	6.1		11.4	81.5	44	0.1	0.1	15					25.6		97.5	84.5		38.26	89.5	4.818	13.05	74.6667	100	100	95	14		0.9	0	100
Marshall Islands	MHL	WPR	Up-Mid	3399.82	29.1		92.4	16.1667	34.9		409.333		22728	1.56											20.95	34.8	3.5	4.1	11.9		3.22	75.5	55.5	68.5					53	78	87	65
Mauritania	MRT	AFR	Low-Mid	5577.54	32.6	602	69.3	34.4667	81.5333	0.06	102	61.0267	711683	4.29	18.05	4.35	0	24.7	30.4		38.5	88	38.6	1.9	5.5	27.9	14.8	1.3	24.9		3.095	77.5		75	1.7225	10.1165			28.6667	70	45	46.5	41.7		11	0.1
Mauritius	MUS	AFR	Up-Mid	21039.7	36.8	53	99.8	8.4	13.7667		12.3333		0	0.61	22.7	8.15	3.6	13.7		24.1	62.5	48	0.6	0.1	9.95					22	0.575	95	93.5	47	20.246	33.831	3.017	3.946	67.75	100	93	93	13.5	0.2	2	0.1	100
Mexico	MEX	AMR	Up-Mid	19817.6	45.85	38	97.6999	7.6	14.1	0.12	21.6667	0.22	16113984	0.04	15.8	5.35	6.5	13.1	79.8		76	33	1.1	0.4	10.85	11.2	1.5	5.25	4.05	14.2	0.02	97	98	91.5	22.4955	27.843	1.132		93.25	98	89	85	20.9	0.1	16.75	2.1	100
Micronesia (Federated States of)	FSM	WPR	Low-Mid	3245.4	40.1	100		17.1333	33.1667		155.333		71354	0.89	26.3	11.25	2.5	1.9			45.5	93	3.6	1	5.9						2.34	71	48.5	64					78.6667	88		12	10.5	1.3	4.8	0.1
Monaco	MCO	EUR	Hi		40.1			1.8	3.4		0		0	0.2											7.4							99	79						80.6667	100	100	95	12.2
Mongolia	MNG	WPR	Low-Mid	11068.6	32.5	44		9.56667	18	0.01	428		35.6667	1.72	30.3	13.05	7.4	16.5			62	97	1.3	1.6	5.65	7.3	1.3	11.7	0.9	26	5.13	99	94	13	30.646	39.846	2.362	7.0895	86.3333	83	59	42	49.5	0	8.95	0	84
Montenegro	MNE	EUR	Up-Mid	19379	38.75	7		2.5	3.8	0.04	15		5	0.65	20.75	10.15	8	10.7		11.1	67.5	140	0.1	0.5	10.45					46	0.955	88	84.5		23.337	57.179	0.398	1.735	53.5	98	96	69	19.3	0	2.6	0
Morocco	MAR	EMR	Low-Mid	7504.25	39.5	121	86.5999	15.0667	24.3333	0.03	101	0	4952.33	0.45	12.45	2.9	0.6	19.6	68.6		69.5	40	1.9	0.6	8.4					24	1.27	99	99	98.5	7.273	10.979	1.379	2.586	88.3333	83	83	95	31.1		1.4	0.1
Mozambique	MOZ	AFR	Low	1277.45	54	489	73	27.5	75.2667	4.75	551	338.413	23508618	3.67	18.4	4.9	2.4	30.1	55.5		44.5	64	27.6	2.95	4.8					17.1	7.93	80	40.5	80	0.735	4.436	0.075	0.074	63	47	24	5	18.4	0.2	2.55	0.1
Myanmar	MMR	SEAR	Low-Mid	4238.1	34.4	178	60.2	24.7	50.5	0.21	361.333	8.55	39372439	2.03	24.25	7.7	4.8	19.9	74.9		60	116	12.6	1.4	4.85	29.4	6.6	1.5	18.5	20.8	2.5	89.5	83	51.5	7.427	7.99767	1.082	0.387	74.5	68	65	17.5	34.6		4.1	1.9
Namibia	NAM	AFR	Up-Mid	10499.9	59.1	265		17.8	45.5333	3.49	454.667	25.38	1.09147e+06	0.66	21.45	8.85	9.8	30.4			61.5	75	18.3	1.55	13.35					22	4.67	86.5	32	75.5					69	79	34	41.5	21	0	18.45	0
Nauru	NRU	WPR	Up-Mid	8914.44	34.8			21.1	34		98		2836.67	2.11			6								5.1					40	41.435	92	95.5		12.389	61.947	1.77	1.77	34	100	66	91	12.5
Nepal	NPL	SEAR	Low	3496.65	32.8	258	58	21.6333	35.1	0.03	154	0.423333	17488424	0.31	22	8.95	2	15.9	56	88	49.5	133	19.8	0.45	5.4	36	9.6	1.2	27.2	23.7	2.28	88.5	42	63	6.507	26.854	2.074	0.925	47.25	88	46	27.5	99.5	7	3.3	0.1
Netherlands	NLD	EUR	Hi	54902.8	28.25	7		2.43333	3.96667	0.03	5.63333		47.6667	0.04	11.25	12.55	8.7	3.8		3.2	85.5	31	0.2	0.1	19.15					25.9		94.5	90.5	93.5	34.971	107.859	5.054	2.1395	93	100	98	95	12.1		0.65	0.2	100
New Zealand	NZL	WPR	Hi	40689	28.25	11	96.3	3.03333	5.43333		7.36667		2	1.2	10.25	12.1	10.7	7.8		16	86	14	0.1	0.2	22.5					16		93	89.5	93.5	30.1275	108.889	6.78	6.73667	95.5	100	100	95	5.8		1.1	0.1
Nicaragua	NIC	AMR	Low-Mid	5778.65	46.2	150	89.5999	7.33333	17.8667	0.07	48	3.01667	1.15818e+06	0.14	14.3	12.2	5.2				72	43	2.2	0.6	18.7						4.25	98	84	98	10.056	15.775	0.404		82	82	76	51.5	19	0.1	13.85	0.1	79
Niger	NER	AFR	Low	1161.98	32.9	553	39.7	26.6667	88.9	0.08	92.6667	363.727	15027196	6.01	20.1	4.65	0.5	26.2	42.2667	146	36	140	70.8	4.2	5.15	40.6	10.1	1.1	31.4	7.8	3.76	80.5	30.5	78					66.5	46	13	5	73	0.2	10.4	1.2
Nigeria	NGA	AFR	Low-Mid	5286.28	35.1	814	43	33.5333	103.833	1.15	219	284.503	134500000	2.61	22.5	9.55	13.4	21.4	39.2333		42	159	68.6	3	5.15	40.0333	9.6	1.53333	27.4667	5.7	3.19	42		36					59	67	33	5	46.3		9.85	4.1
Niue	NIU	WPR	Up-Mid		35.1			11.4667	22.2		33		0.333333	0.24			7								2.1					14.9	18.055	99	99	99					71	98	97	92.5
North Korea	PRK	WPR	low		35.1	82	99.5	10.5333	20		513	0.19	5617362	0.53	25.7	11.3	3.9				70.5	231	1.4	1.9	2.1	19.1	2.5	2.3	9.3		0.94	96.5	98		36.8335	44.382	2.195	3.9695	69	100	77	10.5	31	0.3	4.4	0.1
North Macedonia	MKD	EUR	Up-Mid	15568.9	34.325	8	99.9	9.76667	12.9667	0.02	15.3333		6	0.2	20.5	7.85	8.1	6.4				125	0.1	0.4	12.6						0.525	93	95		28.736	37.917	8.772	4.949	83	97	91	65.5	33		1.55	0.1
Norway	NOR	EUR	Hi	62340.8	27.65	5	99.1999	1.53333	2.63333	0.03	5.83333		69	0.01	9.25	12.3	7.5	2.7		4.6	86.5	19	0.2	0.2	17.55					20.2		96	91	94	45.0747	179.887	8.598	7.742	96.75	100	98	95	7.8		0.6	0.1	100
Oman	OMN	EMR	Hi	30287.4	27.65	17		5.06667	11.2667		8.23333	0	2	0.44	17.95	4	0.8	16.1		13.5	70	22	0.1	0.45	7.15					8.1		99	99	99	20.3687	44.563	2.81233	5.27233	94.75	91	99	95	36.2	0	5.2	0
Pakistan	PAK	EMR	Low-Mid	4756.23	32.1	178	69	45.2333	77.1667	0.1	268.333	5.53333	31474237	2.75	24.75	2.9	0.3	14.3	48.5		43.5	113	19.6	2.3	3.8	37.6	7.1	2.5	23.1	19.8	1.795	75	45	75	9.753	5.004	0.879		51.6667	89	58	42.5	56.2	0.3	9.6	6.9
Palau	PLW	WPR	Hi	15216.8	32.1		100	8.2	15.8		101.667		18.6667	0.21											15.9					15.2	3.265	97.5	95	93.5					83.25	100	100	86.5	12.4
Panama	PAN	AMR	Up-Mid	29843.2	50.075	94	94.1999	9.2	16.6667	0.4	54	0.186667	442252	0.22	13.1	4.1	7.9	14.3		84.3	77.5	26	1.9	0.4	16.35					6.2	0.81	83.5	93	86.5	15.699	14.1	2.799		71.5	95	77	88.5	12	0.3	20.5	0.1	92
Papua New Guinea	PNG	WPR	Low-Mid	3730.41	41.9	215		24.2	55.2333	0.37	432	166.083	6.50037e+06	2.24	29.95	6	1.2	14.2			40.5	90	16.3	1.75	7.95					36.2	4.185	67		32					36	37	19	13	11.5	0.2	10.25	0.1
Paraguay	PRY	AMR	Up-Mid	12207.7	47.5	132	97.3	11.4333	21.6667	0.2	42.3333	0	1187124	0.65	17.6	9.7	7.2	22.7	78.9		68.5	46	1.5	0.35	13.5	5.6	1	12.4	1.3	13.3	1.01	92	84.5	96	8.0295	7.834	1.3185	0.32	75	99	91	65.5	11.7		8.7	0.1	88
Peru	PER	AMR	Up-Mid	12457.4	43.175	68	93.0999	7.63333	15.5667	0.09	117.333	6.24333	2775203	0.24	12.7	4.9	6.3	13.5	66.1333	49.4	77	58	1.3	0.9	15.05	13.5667	0.566667	7.96667	3.26667		0.43	86	66	83	12.7	13.5	1.8		70	90	77	74.5	29		11.6	0.1	57
Philippines	PHL	WPR	Low-Mid	7992.57	43.45	114	84.4	13.8667	28.6	0.12	552.667	0.323333	47228111	1.07	26.85	3.2	6.6	12.3	52.5		59	117	4.2	0.2	7.25	33.4	7.1	3.9	21.5	24.3	0.725	87	73	48.5					84	91	75	43	18.7	2.1	15.1	1.6
Poland	POL	EUR	Hi	29645.5	30.725	3	99.8	3	4.8		18		89.3333	0.04	19	16	11.6	9.7		12.3	74.5	76	0.1	0.25	10.85					28.2		98	93		23.555	57.337	3.388	7.503	74	98	98	95	21.5		0.95	0.1	100
Portugal	PRT	EUR	Hi	32553.6	34.5	10	98.8	2.13333	3.7	0.07	21		17.3333	0.1	11.15	13.9	12.3	7.4		8.2	81.5	28	0.2	0.3	12.85					23.2		98	95	84.5	33.356	63.725		8.417	88.75	100	99	95	8.1		1.25	0.1	100
Qatar	QAT	EMR	Hi	95341.7	34.5	13	100	3.9	7.83333	0.07	24.6667		27.6667	0.2	15.35	6.55	2	9.3		10.5	68.5	13	0.1	0.4	6.3					13.9		97.5	92.5	97.5	13.9195	66.028	8.386	10.728	81.5	100	100	95	91.7	0	7.4	0	50
Republic of Moldova	MDA	EUR	Low-Mid	11247.1	26.225	23		11.7333	15.7333	0.32	99.3333		0	0.65	26.2	16.15	15.2	9.7			68.5	107	0.1	1.2	12.15					25.3	3.32	88.5	93.5	77.5	32.002	45.113	4.373		73	87	78	91.5	16.5		5.35	0	80
Romania	ROU	EUR	Up-Mid	26243.6	35.525	31	95.1999	4	8.5	0.03	76		23.3333	0.65	21.45	11	12.6	10.3		35.3	73.5	123	0.4	0.4	11.05					30		85.5	75.5		22.586	60.979	8.072	9.296	75.75	100	82	85.5	15.4	0.1	1.6	0.1	100
Russian Federation	RUS	EUR	Up-Mid	25958.7	37.3	25		3.53333	8.06667	0.7	63.6667		4.66667	0.88	25.65	31.55	11.7	18		24	72.5	86	0.1	1.75	8.9					40.9		97	97	52.5	39.8855	86.3895			93.3333	96	89	95	14.7		11.4	0.3	100
Rwanda	RWA	AFR	Low	2002.21	43.7	290	90.6999	16.9333	39.9	0.61	59	462.263	5.19472e+06	1.74	18.25	6.75	9	29.7	62.9		55.5	59	19.3	2.45	7.55	36.9	2	5.6	8.9	12.9	6.905	98	92.5	98	1.38467	8.307	0.109	0.098	58	57	62	5	40.7		5.55	0.3
Saint Kitts and Nevis	KNA	AMR	Hi	25278	43.7		100	8.9	13.8		2.2		50.3333	0.38			9.4								7.35							97	96		25.23	39.779	3.683		53.3333			95	12.3
Saint Lucia	LCA	AMR	Up-Mid	15018.5	51.2	48	99	12.7	16.9667		6.23333		28038.3	0.39	18.9	7.8	9.9	35.4			67	38	0.6	0.2	8.5						4.7	87.5	80.5						65	98	91	95	21.2	0.7	15.55	0.1
Saint Vincent and the Grenadines	VCT	AMR	Up-Mid	12156.9	51.2	45	98.5999	9.93333	16.8		5.26667		35.6667	0.42	22.75	2.55	8.2				69	48	1.3	0.2	9.8						0.36	99	99						48.3333	95	87	95	21.4	2.2	13.5	0.1	100
Samoa	WSM	WPR	Up-Mid	5514.17	38.7	51		8.83333	16.9		12.2333		61325	1.05	20.75	4.45	2.5	11.3			58	62	1.5	0.5	12					27.4	21.605	77	43		3.409		1.489		74	96	97	32	10.9	1.2	3.25	0.1
San Marino	SMR	EUR	Hi	59478.2	38.7			1.06667	2.33333		0		0	0.32				0							13.25							86	79.5	53					47	100	100	95	13.4				100
Sao Tome and Principe	STP	AFR	Low-Mid	3924.85	56.3	156		14.9667	33.7333		147.333	10.8933	195008	1.36	18.55	2.3	6.8	27.5			54	82	11.4	0.9	9.1						27.66	95.5	76	95.5	3.2	22.6			21.75	80	40	17.5	25.2	0	7	0
Saudi Arabia	SAU	EMR	Hi	48900.5	56.3	12	99.6999	4.16667	7.9		10.6667	0.07	1290.33	0.3	16.45	3.2	0.2	28.8			73.5	39	0.1	0.7	10.1					13.6		98	96	98	23.9	57	4.4	7.9	88.3333	100	100	95	86.7		6.25	0.2
Senegal	SEN	AFR	Low	3136.88	40.3	315	68.4	21.1333	47.5667	0.1	124.667	65.8167	11830195	3.48	18.25	6.1	0.7	23.4	48.1		44.5	74	23.9	2.35	5.1	18.1	7.96667	0.933333	14.7667	8.5	4.945	93	72.5	92.5	1.355	5.442	0.079	0.11	44.5	75	48	32	39.7		7.9	0.1
Serbia	SRB	EUR	Up-Mid	16466.6	38.5	17		3.83333	6	0.02	19.6667		0	0.11	19.6	15.3	11.1	7.4		16.4	65	122	0.7	0.3	12.3					39	1.48	93.5	90.5		31.25	54.1975	3.656	5.257	51	91	95	75.5	24.7	0.1	1.55	0.1	94
Seychelles	SYC	AFR	Hi	26925.9	32.1			8.66667	14.3667		14.6		0	0.15	21.25	9.35	12	15.9		65.8	71	56	0.2	0.6	10					21.4	17.18	96.5	99		9.458	32.613	2.09	0.331	76.25	96	100	90	18.6	0	9.85	0	91
Sierra Leone	SLE	AFR	Low	1610.7	35.7	1360	68.6999	34.4333	116.2	0.44	304	378.21	7.38432e+06	8.18	30.25	9.5	5.7		44.7		37.5	148	81.3	4.1	7.9					25.1	10.01	87	52.5	87					51.6667	58	15	5	20.6	0	13.1	0
Singapore	SGP	WPR	Hi	93600.1	35.7	10	99.5999	1.03333	2.76667	0.08	47.3333		8755.33	0.47	9.65	9.45	2	2.8		2.7	85.5	39	0.1	0.1	12.8					16.8		96.5	89	80.5	23.063	72.141	3.909	5.113	97	100	100	95	18.3	0	0.2	0.1	66
Slovakia	SVK	EUR	Hi	30614.3	25.5667	6		2.9	5.8	0.02	5.73333		8	0.56	17.45	12.8	11.5	6.1		24.3	76	59	0.1	0.4	12.85					30.4		96	97	96	29.5285	75.8895	4.866	7.034	88.75	98	99	95	18		1.3	0
Slovenia	SVN	EUR	Hi	35987.6	24.75	9		1.23333	2.26667	0.03	6.63333		10.3333	1.04	12.9	19.8	12.6	6.4		4.5	79	57	0.1	0.3	13.1					22.6		94	93.5	52.5	29.026	92.445	6.774	6.384	77	100	99	95	16.4		0.7	0.1	100
Solomon Islands	SLB	WPR	Low-Mid	2341.05	37.1	114	86.1999	8.73333	21.2333		83	127.307	527659	2.93	24.1	4.8	1.4	17.4	38		46.5	67	6.2	0.95	9.3	31.6	8.5	4.5	16.2		16.735	94		84	1.999	21.307	0.479	1.236	49.3333	64	31	8	11.5	2	4.35	0.1
Somalia	SOM	AFR	Low	923.072	36.8	732		39.2	131.433	0.03	270	36.8833	4.23737e+06	10.54	21.85	4.7	0	27.1			23.5	152	86.6	4.65	9.3						3.63	42							30	40	16	5	28	0.3	5.6	28.2
South Africa	ZAF	AFR	Up-Mid	13892.7	63.2	138	96.6999	10.9667	38.6333	5.46	648	1.65	10938581	1.74	26.4	11.7	9.3	25.9	77.9	71	69	61	13.7	1.25	13.7	27.4	2.5	13.3	5.9	20.7	1.85	66	65	64.5	8.31733	45.6267	1.24233	2.367	85.6667	85	73	84.5	24.3		33.3	0.1	92
South Korea	KOR	WPR	Hi	40430.3	31.4	11	100	1.56667	3.4		75.3333	0.156667	194.333	0.69	8.05	27.6	10.2	9.8		1.3	85.5	35	1.8	0.5	13.2					23.6		98	97	98	23.127	66.148	4.79033	6.83333	96	100	100	95	24.7		1.3	0.5	100
South Sudan	SSD	AFR	Low	964.792	44.1	789		39.6333	96.4	1.17	146	145.277	9.73271e+06	21.13	19.7	3.7		29.9			30.5	109	63.3	4	1.6						9.405	26							41	50	10	5	40.9	0.3	5.05	19.4
Spain	ESP	EUR	Hi	38997.2	35.35	5		1.8	3.13333	0.09	11		324	0.19	10	8.4	10	4.1		7.7	82	27	0.2	0.2	15					29.4		97.5	94		39.592	54.113		12.0295	91	100	100	95	9.8		0.65	0.1	100
Sri Lanka	LKA	SEAR	Low-Mid	12405.6	39.3	30		6.06667	9.13333	0.01	64.6667	0	92804.3	0.64	17.5	14.7	4.3	14.9	74.3		64.5	89	1.2	0.4	8.25	17.3	15.1	2	20.5	13.7	1.665	99	99		9.968	23.0125	0.7805	0.7475	68	92	94	25.5	15.1	0.3	3.05	0.1
Sudan	SDN	EMR	Low-Mid	4586.54	34.2	311		30.0667	65.1667	0.12	82.3333	37.7233	21045865	2.86	26	8.05	0.5	25.7			43	105	17.3	4	14.4						2.72	94	70.5	94	4.1	8.3	2.1	4.4	66	59	35	40	46.8		6.25	8.3
Suriname	SUR	AMR	Up-Mid	18326.8	57.9	155	80	10.6	20.2333	0.56	29.3333	0.796667	56540.7	0.36	21.75	23.3	5.1	14.5			70.5	51	2	0.4	13.55					25.2	3.015	86	44		12.265	40.983		0.444	72	95	79	89.5	25.8	0	10	0
Swaziland	SWZ	AFR	Low-Mid	8615.13	54.6	389		17.8	56	8.02	348	1.08333	263528	0.85	26.65	13.2	9.9	26.9			61.5	69	27.9	3.35	15.05					9.1	11.615	90	89	88.5	0.796	20			55.6667	68	58	49.5	16.2	0.2	20	0.1
Sweden	SWE	EUR	Hi	52111.7	29.4	4		1.66667	2.86667		7.7		192.333	0.32	9.2	15.25	9.2	2.8		4.4	85.5	18	0.2	0.4	18.45					18.9		97	95	96	48.4285	116.969	8.002	7.607	92.5	100	99	95	6.1		1.1	0.1	100
Switzerland	CHE	EUR	Hi	69889.7	32.775	5		3	4.26667		7.43333		0	0.17	8.65	17.15	11.5	2.7		2.6	82.5	25	0.1	0.1	23.8					25.8		96.5	88	81.5	42.0725	170.49	5.0335	5.406	91.3333	100	100	95	10.4	0.2	0.5	0.1	100
Syria	SYR	EMR	Low-Mid		37.5	68		8.76667	17.2333		19.6667	0	674468	0.37	21.8	1.9	0.3	26.5			59.5	44	3.7	0.4	4.43333						1.15	45	55.5		12.2	14.6	6.8	10.1	69.5	97	93	95	37.4	0	2.45	430.8
Tajikistan	TJK	EUR	Low-Mid	3005.77	34	32	94.8	15.0667	34.6667	0.15	85.3333	0	1.03132e+06	0.71	25.35	2.5	3.3	18.1	44.8		67.5	70	2.7	1.2	5.55	17.5	5.6	3.3	7.6		3.63	96	97.5						73.5	74	95	79.5	42.8		1.35	0.1	87
Thailand	THA	SEAR	Up-Mid	17146.5	36.45	20	99.0999	5.53333	9.96667		159.667	1.07	87541	0.17	14.55	14.5	8.3	32.7	89.2	51	77.5	85	3.5	0.4	15.95	10.5	5.4	8.2	6.7	20.4	0.46	99	95		5.736	27.045	1.6485	3.72033	91.3333	98	95	74	26.6		5.05	0.4	87
Timor-Leste	TLS	SEAR	Low-Mid	3209.9	28.7	215	56.7	21.1333	49.4		498	0.183333	1.20571e+06	0.87	19.9	4.6	2.1	12.7	37.4		50.5	77	9.9	0.4	3.7					42.2	10.705	76	40		6.9465	15.494	0.4005	0.081	62	70	44	7	18.2	0	5.15	0
Togo	TGO	AFR	Low	1992.48	43.1	368		25.9	75.3	0.65	46.3333	374.967	5.76355e+06	3.36	23.55	9.5	3.1	29.2			42.5	115	41.6	2.45	5					7.6	5.24	89.5		89.5	0.487	2.98	0.024	0.023	54.6667	63	14	6.5	31.2	0	9.3	0
Tonga	TON	WPR	Up-Mid	5624.06	37.6	124		6.86667	16.3667		11.8667		37044.3	2.35	23.4	3.5	1.5	16.8			57	57	1.4	1.35	8.2					28.1	40.74	79.5	85			39.32			57	100	93	59	10.2	0	4.6	0
Trinidad and Tobago	TTO	AMR	Hi	27232	40.3	63	100	17.1333	26.9	0.24	17.3333		19015.7	0.43	21.4	13.6	8.4	12.1			73	45	0.1	0.2	9.1							93	65	92	26.697	35.093	3.595	5.056	66	97	92	95	22.4	0	42.3	0
Tunisia	TUN	EMR	Low-Mid	10466.5	32.8	62		7.73333	13.5	0.03	36.6667		5845	0.76	16.25	3.4	1.9	22.8			70	57	1	0.5	13.65					33.5	0.325	98	97		12.8605	26.4145	3.099	2.2865	59.3333	94	93	95	35.7	0	1.7	0.4
Turkey	TUR	EUR	Up-Mid	27399.5	42.025	16	98	6.5	12.5		17.6667	0	1168.67	0.32	16.25	7.3	2	12.3			72.5	46	0.3	0.3	9.9					27.6	1.21	97	85.5	97		26.304	3.173	3.517	80.5	99	96		41.2		2.7	1.1	92
Turkmenistan	TKM	EUR	Up-Mid	15947.5	40.8	42	100	21.7667	48.8667		46	0	94.6667	0.23	30.05	6.95	5.4	14.5	75.6		69.5	51	4	0.75	8.7	11.5	4.2	5.9	3.2		1.12	98.5	99						67	94	97	95	24.2	0	4.25	0.1	85
Tuvalu	TUV	WPR	Up-Mid	3965.92	39.1			16.5333	25.7333		217.333		10704.7	0.7			1.7								10.55						34.525	95	93						65.6667	99	91	49.5
Uganda	UGA	AFR	Low	2372.4	42.8	343	74.1999	20.9	51.9667	1.37	201.333	202.527	23201573	3.16	21.9	9.9	9.5	29	51.8		44.5	74	31.6	3.25	5.35	28.9	3.5	3.7	10.4	10.1	5.75	85		79	0.908	6.303	0.069	0.011	54.5	39	19	5	48.7		12.6	1.4
Ukraine	UKR	EUR	Low-Mid	11819	25.65	24		5.4	9.1	0.29	87.3333		0.333333	0.46	25.3	22.75	8.6	13.7			66.5	137	0.3	2.6	7.65					30.5	1.115	34.5	57.5						73.6667	98	96	95	19.4		4.6	5	92
United Arab Emirates	ARE	EMR	Hi	68300.7	26	6	99.9	4.63333	8.93333		0.796667	0	13.3333	0.08	16.9	2.8	3.8	18.1			74	16	0.1	0.3	7.95					19.3		98	99	97.5	23.1585	53.138	5.471	6.572	93.5	100	100	95	37.2	0	3.85	0
United Kingdom	GBR	EUR	Hi	45639.9	34.3667	9		2.66667	4.4		9.6		465.667	0.22	11.05	8.8	11.4	3.1		14.4	86	32	0.2	0.25	18.7					22.4		94	88.5	92	27.9323	84.83	5.282	8.57067	90	100	99	95	10.6		1.35	0.1	100
United Republic of Tanzania	TZA	AFR	Low	2485.9	40.5	398	63.5	21.5667	56.1333	1.36	287.333	113.217	28865546	1.69	17.9	5.4	9.4	29.2	54		42	75	38.4	2.75	8.45	34.5	4.5	3.7	13.7	15	4.885	97	75	96.5					61	50	24	5	25.1		7.75	0.1
United States	USA	AMR	Hi	59628.6	41.225	14	99.0999	3.7	6.7		3.16667		875.333	0.04	14.45	15.15	9.8	12.4	77.2	22.3	83.5	24	0.2	0.9	31.05	3.5	0.4	9.4		21.9		95	94	93	25.903	85.5	6.1	10.515	96	99	100	95	7.6		6.25	0.2	100
Uruguay	URY	AMR	Hi	22431.9	39.75	15	99.6999	4.76667	8.56667	0.19	30		454.667	0.35	16.9	18.9	10.8	13.4		55.6	79.5	32	0.4	0.4	19.75					17	0.055	95	92	94	44.914	41.0405	13.46		84.25	99	96	95	8.7		7.4	0.1	100
Uzbekistan	UZB	EUR	Low-Mid	6806.32	34.8	36	100	12.9333	24	0.21	76	0	403925	0.6	24.65	7.4	2.7	11.5			72.5	54	0.4	1.05	9.25					13	1.52	99	99	99					44		100	92	28.9		1.9	0.1	93
Vanuatu	VUT	WPR	Low-Mid	2670.8	37.6	78		11.9	27.5667		56.6667	8.89	271738	8.48	23.5	4.5	1	15.9			48.5	76	10.4	0.9	8.6					18.7	11.01	83			1.706	13.853			37.3333	91	53	13	11	0.9	2.5	0.1
Venezuela (Bolivarian Republic of)	VEN	AMR	Up-Mid	13686.7	47.15	95	95.4	17.1	26.6		34.3333	30.6367	1672475	0.62	18.15	3.75	5.6	33.7			73.5	29	1.4	0.3	2.5						0.015	84	56	7					86.25	97	95	95	16.8		50.05	0.3
Viet Nam	VNM	WPR	Low-Mid	8860.4	35.5	54		10.8	21.2667		133	0.103333	6.12557e+06	1.2	17.2	7.25	8.3	26.4			74	65	1.6	0.9	8.45	24.6	6.4	5.3	14.1	23.5	0.88	95	94		8.043	14.2065		3.362	88.5	91	78	65.5	30.1		3.85	0.1
Yemen	YEM	EMR	Low-Mid	2175.78	36.7	385		27	55.4		48	42.7367	6.3895e+06	2.54	30.65	8.55	0.1				41	90	10.2	3.75	2.2					18.4	6.265	69.5	47.5	69.5					50	70	60	64.5	44.3		6.05	21.6
Zambia	ZMB	AFR	Low-Mid	3403.2	57.1	224		22.7	62.4333	3.6	376	205.133	12013030	1.84	17.95	6.1	4.8				53.5	63	34.9	3	6.95					13.9	11.77	92.5	61	92	0.913	8.925	0.188	0.699	47.5	61	31	16	23.8	0	10.15	0
Zimbabwe	ZWE	AFR	Low	2368.99	44.3	443	78.0999	23.2	53.5333	3.08	232	80.1667	10321864	4.38	19.35	10.65	4.8	34.7	84.8		54	67	24.6	2.3	11.3	27.1	3.3	5.6	8.5	16.2	6.96	89.5	70.5	89.5					66.6667	67	39	29	19.1	0.2	15	0.1
Antigua and Barbuda	ATG	Caribbean	Hi	20115.9
Bahamas	BHS	Caribbean	Hi	36973.6
Barbados	BRB	Caribbean	Hi	15682
Saint Kitts and Nevis	KNA	Caribbean	Hi	25278
Trinidad and Tobago	TTO	Caribbean	Hi	27232
Dominica	DMA	Caribbean	Up-Mid	12362
Dominican Republic	DOM	Caribbean	Up-Mid	17027.9
Grenada	GRD	Caribbean	Up-Mid	15952.8
Jamaica	JAM	Caribbean	Up-Mid	10266.3
Saint Lucia	LCA	Caribbean	Up-Mid	15018.5
Saint Vincent and the Grenadines	VCT	Caribbean	Up-Mid	12156.9
Haiti	HTI	Caribbean	Low	3063.86
Belize	BLZ	Central	Up-Mid	7048.34
Costa Rica	CRI	Central	Up-Mid	19363.1
Panama	PAN	Central	Up-Mid	29843.2
El Salvador	SLV	Central	Low-Mid	8380.18
Guatemala	GTM	Central	Low-Mid	7885.06
Honduras	HND	Central	Low-Mid	5476.91
Nicaragua	NIC	Central	Low-Mid	5778.65
Canada	CAN	North	Hi	48389.9
United States	USA	North	Hi	59628.6
Mexico	MEX	North	Up-Mid	19817.6
Argentina	ARG	South	Hi	23370
Chile	CHL	South	Hi	23822.1
Uruguay	URY	South	Hi	22431.9
Brazil	BRA	South	Up-Mid	14748.4
Colombia	COL	South	Up-Mid	14750.2
Ecuador	ECU	South	Up-Mid	11649.9
Guyana	GUY	South	Up-Mid	11815.2
Paraguay	PRY	South	Up-Mid	12207.7
Peru	PER	South	Up-Mid	12457.4
Suriname	SUR	South	Up-Mid	18326.8
Bolivia	BOL	South	Low-Mid	8348.02

## Sheet: 2030 (forecasts)
ctry	code		region	income_group	period	gdp_pc	gini	for_311	for_312	for_322	for_321	for_331	for_332	for_333	for_335	for_334	for_341	for_342	for_352	for_361	for_371	for_372	for_381	for_391	for_392	for_393	for_1a	for_221	for_222a	for_222b	for_222c	for_3a	for_3b2	for_3b1a	for_3b1b	for_3b1c	for_3c1a	for_3c1b	for_3c1c	for_3c1d	for_3d1	for_611	for_621	for_712	for_1162	for_1311	for_1611	for_1612	for_17192
Afghanistan	AFG		EMR	Low	2030
Albania	ALB		EUR	Up-Mid	2030	19924.7	33.2667	20.4052	100	4.36594	6.13935	0.0317546	14.4986		8.57619	1.0398	15.277	5.67857	8.58183	12.449	6.15151	15.6732	78.2433	89.706	0.12463	0.294725	9.14348	8.69823	1.33105	18.2779	1.07826	28.5852	0.705	99.8179	101.899	97.2514	16.1796	43.5976			46.9996	98.4489	100	95.4605	17.6059	0	3.35396	0.1
Algeria	DZA		AFR	Up-Mid	2030	10535.6	27.6	151.583		16.3331	26.7441	0.0296168	74.2731	0	11775.6	0.230993	14.6886	3.25824	0.872989				72.0992	41.4497	2.11449	0.857209	10.793					15.6753	0.015	90.7269	93.1743	75.2167	17.1035	21.4504			74.6363	91.3599	84.5661	88.3267	34.7599		4.47179	0.7
Andorra	AND		EUR	Hi	2030	55934.4	27.6		100	1.47965	3.4373		4.48884		0	0.0804797			11.2579								16.2672					33.4197		98.4637	91.9005	95.0336	33.0578	39.9155	8.14377	10.0486	34.2296	100	99.6527	95	11.5106				100
Angola	AGO		AFR	Low-Mid	2030	7353.74	51.3	501.24	46.2998	31.2362	89.7098	0.982096	371.574	169.595	17100000	4.99973	16.9816	4.90486	6.27954	23.8961	28.8593		37.4331	68.504	52.1658	2.92323	4.57461	39.0134	5.02883	3.34842	19.9054		1.83	53.3998	27.8464	59.1062	2.06027				66.7972	40.5476	38.316	45.9972	28.5332		10.2707	0.1
Antigua and Barbuda	ATG	Caribbean	AMR	Hi	2030	22661.8	51.3		100	3.66915	6.91954		2.82624		143.52	0.35839	21.884	0.636074	7.26087	7.71256			78.9982	26.8283	0.0879472	0.368163	12.7172						0.41	93.8381	68.7242		29.9855	32.8405			70.6613	99.0947	91.0499	100	17.8385	0	1.69334	0	83.9796
Argentina	ARG	South	AMR	Hi	2030	23592.9	41.4667	51.6062	93.9931	6.25683	10.8076	0.150184	25.8998	0	28524.7	0.0099535	15.9092	8.98449	9.8286	13.9733		65.2353	76.4796	36.8742	0.395929	0.64572	12.9393					21.9899	0.02	89.0256	88.5747	78.9782	39.8569	25.9071			73.2841	100	95.2582	95.4696	11.6916		6.21967	0.1	100
Armenia	ARM		EUR	Low-Mid	2030	19332.1	33.225	16.715	100	4.88685	8.47429	0.0640358	35.3184	0	21720.8	0.195298	19.7741	6.20642	6.41774	15.453	47.881	19.6106	94.1762	67.6372	0.116355	0.458143	5.83854	6.9658	3.64481	15.5111	1.78147	26.1548	3.575	95.4418	101.432	92.6366					93.61	100	100	100	31.6731	0	1.89357	0.1	100
Australia	AUS		WPR	Hi	2030	61661.9	34.55	5.03758	97	1.87822	3.0148	0.041147	5.94756		15128	0.134746	8.67315	12.975	11.3347	5.35903		10.8419	86.5	15.7197	0.0790377	0.171813	17.0721					14.6442		95.1268	95.332	93.4054	41.2429	138.198	6.69204	9.9142	98.5482	100	100	100	7.1805		0.983563	0.1	100
Austria	AUT		EUR	Hi	2030	64603.1	30.45	3.47154	98.4	1.96469	3.10032	0.0204636	7.16519		86.1769	0.293361	10.9156	15.3001	12.2475	5.0179		7.04756	79	36.602	0.0826415	0.176832	14.7705					29.4463		88.9754	87.8711		57.6131	88.3316	6.34588	7.92935	75.9049	100	100	96.1878	12.9259	0.194475	0.502322	0.1	100
Azerbaijan	AZE		EUR	Up-Mid	2030	15494.8	26.6	23.6112	100	12.0285	23.1377	0.0807428	66.054	0	1555862	0.260698	21.9233	2.61586	0.81772	8.57581		51.217	67.0987	53.6101	1.01858	0.570932	3.9752					21.3261	0.62	96.2077	98.1205	96.3					83.2906	85.0815	90.8343	98.5876	18.4004	0	2.31381	0.8
Bahamas	BHS	Caribbean	AMR	Hi	2030	38531	26.6	77.3995	99.4274	4.07632	7.32394	0.382036	19.3392		3857.18	0.303779	15.3776	1.73693	4.45609				74	21.6768	0.0956508	0.0971694	15.0458					11.7764		94.1175	75.2756	93.3879	19.9253	31.9563	2.64638		65.6325	98.2903	93.0917	97.0582	18.9408	0	29.1274	0
Bahrain	BHR		EMR	Hi	2030	57779.6	26.6	12.9241	100	2.76751	6.31968	0.0409752	12.0525		2.94949	0.164282	10.9365	5.70393	2.01165				76	14.032	0.0818377	0.175719	8.80609					21.5052		98.5536	100.65	97.4716	10.5076	27.0531	1.09553	1.82496	94.1034	100	100	100	68.0365	0	0.727261	0.3
Bangladesh	BGD		SEAR	Low-Mid	2030	9523.6	32.4	93.6602	73.6102	11.0405	16.9592	0.0110739	160.403	0.662693	20400000	0.9372	17.5005	5.19988	0	13.0548		55.7423	79.2026	77.6505	5.09243	0.173412	2.89434					22.042	1.31	99.3415	101.353	94.8045	8.43635	3.89734	0.719436	1.92873	77.1706	100	58.8692	26.3465	55.212		1.97017	0.1
Barbados	BRB	Caribbean	AMR	Hi	2030	16760.3	32.4	25.5994	99.6897	7.94136	12.0275	0.574931	0.38932		684.898	0.32907	15.9606	0.74099	9.79804	5.52546			79.9466	55.6563	0.186167	0.190954	8.30174					8.1736		93.6885	82.4862	92.3214	26.0396	62.0481	3.20873		88.956	99.1755	97.8428	98.3395	22.2876	0	9.90648	0
Belarus	BLR		EUR	Up-Mid	2030	22363.9	25.375	3.41946		1.38843	3.27201	0.276934	39.7073		0	0.181659	22.8584	25.3325	11.8939	8.55574			85.3889	102.54	0.0809776	2.31245	8.35618					28.0326	0.46	98.0798	99.7205							100	99.4116	100	19.0164	0	4.74873	0.1
Belgium	BEL		EUR	Hi	2030	57740.6	27.475	6.28864		1.93626	3.45904		9.05975		11.6858	0.168548	11.0917	19.91	12.6074	5.64572		6.23385	83.5	37.1724	0.259716	0.182218	15.7157					28.117		98.3979	86.017	93.6351	34.7103	116.193	8.04029	13.2507	82.2876	100	100	99.6505	12.8691		0.933719	0.1	100
Belize	BLZ	Central	AMR	Up-Mid	2030	6951.27	56.3	28.3127	92.0665	9.29289	15.0865	0.928331	33.1867	0.0306095	7289.01	1.50019	22.3335	4.76199	6.67153	28.3792	65.428		64.4055	35.1745	1.01506	0.504849	11.7642	15.1245	1.8105	7.27503	4.64824		6.94	91.4616	91.8867		11.1561	16.8447	1.53484	6.71843	43.9701	96.7591	86.6557	84.3898	20.9219	0	29.9119	0	88.8786
Benin	BEN		AFR	Low	2030	5214.51	47.8	262.036	82.6604	22.3702	62.0305	0.39699	47.2917	165.864	3507041	4.24915	16.966	8.96874	3.54493	24.6469	34.3293		57.345	97.9175	33.2307	2.43178	3.38572	23.2853	3.98075	2.17307	11.1615	6.33092	6.13	83.3612		73.8241	2.27671	7.79044	0.0111801	0.0170601	31.8366	73.8585	16.3541	7.95783	29.1757		4.84362	0.1
Bhutan	BTN		SEAR	Low-Mid	2030	17535.5	37.4	98.3894	100	12.1657	20.3015		125.965	0.0175069	129118	0.630551	20.4767	10.4826	0.701652	15.7015			84.8096	73.2947	2.25155	0.420808	8.32193						2.88	99.5246	98.8806		5.0246	17.8356	1.136	0.434409	68.4378	100	72.8842	67.7651	34.0615	0	1.30912	0
Bolivia	BOL	South	AMR	Low-Mid	2030	10416.8	44.8	172.525	72.9672	16.3547	29.6538	0.144073	104.179	1.18716	1424288	0.179386	16.2955	11.8149	5.13764	14.8237	56.4164	64.6012	76.4289	50.8009	4.41124	1.75726	10.3484	14.1088	1.82267	10.6678	2.87839		1.81	86.0752		84.4547	18.7342	8.1034	2.55567	2.62551	74.133	96.7657	56.4634	89.7513	22.9132	0.38622	12.4981	0.1
Bosnia and Herzegovina	BIH		EUR	Up-Mid	2030	19895.5	33	8.10048	100	3.10882	4.16498		27.9638		0	0.248663	16.235	8.25646	7.19645	14.5368			77.9268	138.639	0.0662524	0.383274	14.6539					38.2843	9.845	77.3902	81.7288						51.7086	100	100	76.2193	28.8544	0.0941304	2.71317	0.1	98.6412
Botswana	BWA		AFR	Up-Mid	2030	20341	53.3	104.757	100	21.7035	31.0236	7.72574	294.482	0.706536	186961	0.167223	19.1099	9.06172	9.09779	22.5857			72.4642	48.2821	8.91729	0.959715	8.79841					19.8483	5	95.7508	75.7296	89.3226	4.40248	36.9685	0.474108		41.8629	82.7682	64.6283	72.6794	20.4933	0.095968	10.1094	0.1
Brazil	BRA	South	AMR	Up-Mid	2030	17259.9	53.1	38.7929	100	8.17968	13.5482	0.244938	40.022	3.21084	8579588	0.0647955	16.1012	6.31688	8.18584	19.0856		56.8552	87.121	29.2997	0.844108	0.179267	8.68021					13.8937	0.03	89.4249	59.8306	83.6169	23.932	83.8814	13.6253	7.50971	94.9788	99.7735	89.9547	100	11.6605		28.9684	0.3	100
Brunei Darussalam	BRN		WPR	Hi	2030	72091.5	53.1	20.0925	99.8	4.15922	9.02557		58.5084		5056.45	0.312951	16.0514	4.4126	0.421269			10.6083	82	8.47143	0.0833731	0.266761	5.96167					16.3656		99.5072	98.9734		19.8575	71.0568	2.49742	1.89728	79.6557	100	96	95	5.72647	0	1.8343	0	100
Bulgaria	BGR		EUR	Up-Mid	2030	32725.7	40.225	7.73188	99.8	2.8352	5.32357	0.0317599	22.2938		160.908	0.249715	21.0429	10.5698	14.5377	9.33432		32.6551	77.5441	120.406	0.0622282	0.441689	10.6822					36.5124		93.2346	93.5913	89.3494					65.3949	100	97.5328	100	20.1191		1.35665	0.1	100
Burkina Faso	BFA		AFR	Low	2030	3092.95	35.3	263.519	83.4386	19.0811	57.7495	0.243081	42.5841	224.753	6204318	3.47799	19.4243	7.12498	9.34896	27.985	58.9262		51.757	79.79	31.3028	2.22862	8.76747	18.5655	6.72996	1.61134	12.7278	12.5377	6.76	92.1847	51.9348	89.8772	0.802651	4.87747		0.119975	37.7823	58.2971	25.9871	10.6114	35.1464		7.91342	0.2
Burundi	BDI		AFR	Low	2030	944.16	38.6	614.773	86.7442	19.9354	54.3549	0.296968	109.518	148.585	4529458	2.36693	21.7459	8.70512	7.93423	33.4417	41.7875	53.6373	47.9889	93.6359	53.6759	4.62119	9.98912	50.1119	4.72264	1.46485	25.526		9.16	93.015	74.7075	92.0084	0.566516	7.3664			41.8743	57.871	52.6904	5.49955	35.1099	0.194278	6.05362	1.5
Cabo Verde	CPV		AFR	Low-Mid	2030	10054.7	42.4	29.5702	96.9335	8.05713	12.512	0.254012	114.351	0.59507	85421.5	0.572505	15.3689	10.2967	6.52068	22.8877			90.904	58.9656	2.557	0.3686	9.96223					9.10454	1.955	97.2822	92.0147		10.3702	14.8579	0.0942924	0.11021	58.9176	93.0271	73.6735	89.1454	30.5703	0	6.59067	0
Cambodia	KHM		WPR	Low-Mid	2030	7515.96	42.4	97.1299		9.87682	17.3777	0.043406	267.913	6.71902	2497819	0.410736	17.8775	4.72585	8.13217	15.675			87.3444	69.379	3.29308	0.386769	5.82092					17.3607	3.92	94.7942	64.5191	82.9643					59.8206	83.982	58.6864	23.5937	23.7399	0.271477	1.59211	0.1
Cameroon	CMR		AFR	Low-Mid	2030	4970.29	46.6	453.669		20.3396	64.072	1.29594	176.722	188.386	12600000	1.60717	19.7919	11.5146	9.88139	28.103			55.7699	104.426	31.3099	2.52452	2.96076						2.34	86.3867		83.1722			0.0468683	0.105969	50.5025	69.0938	42.9899	26.8562	63.7367		9.78335	3.7
Canada	CAN	North	AMR	Hi	2030	55097	33.2333	6.30877	97.9	3.21621	4.62858		5.12217		1.43177	0.966362	9.55883	12.2086	9.26187	5.65026			88.5	14.3176	0.347779	0.274086	18.8357					14.2103		91.3585	86.9981	79.2006	28.0976	104.482	6.82417	10.7824	100	99	100	100	6.63456		1.40345	0.1	100
Central African Republic	CAF		AFR	Low	2030	1257.4	56.2	672.268		33.1147	92.649	1.78676	354.555	236.818	2604446	5.6043	21.352	7.42798	3.66201	31.3814			40.6857	124.855	56.9729	2.64593	4.46606						10.555	47.4851		46.5391	0.792438	2.36416		0.0547954	23.3852	57.3838	27.5445	5.96286	49.9042	0	11.5568	32.4
Chad	TCD		AFR	Low	2030	1813.35	43.3	805.721	20.36	33.4824	118.647	0.414033	148.366	170.553	5702466	2.96773	23.5149	8.72928	1.53521	27.1829	21.007		28.9122	176.159	93.0996	3.46298	6.05995	38.0462	12.8851	2.85277	27.7752		3.3	41.0939			0.5001	3.75897			38.3919	43.5866	10.2184	5.20021	50.5105		9.23523	3.8
Chile	CHL	South	AMR	Hi	2030	28380.8	44.4	19.1212	99.6999	4.55114	6.55257	0.33757	15.5205		26.8855	0.256919	11.8748	10.4133	9.81367	12.0667			76.3656	32.8693	0.165605	0.177054	19.3524					37.5796	0.02	94.4998	89.8883	92.0303	12.1685	9.283	1.78213		78.6719	100	100	100	22.7962	0.0972655	4.11372	0.1	96.652
China	CHN		WPR	Up-Mid	2030	27221.7	38.55	15.6337	100	3.11127	5.44197		48.7392	0	11800000	0.593632	14.3049	8.52484	8.87765	15.8626		6.87704	100	109.611	0.287642	0.87084	9.04582					24.3801	0.105	101.067	105.189		28.4198	31.0751		4.68546	100	100	91.1521	84.0932	48.4359		0.669675	0.1	66.3075
Colombia	COL	South	AMR	Up-Mid	2030	18835.7	50.425	52.6174	100	6.95268	12.2073		28.9695	5.81739	2753953	0.18623	14.8368	7.41318	6.25217	17.6106	98.3003		89.3665	31.145	0.614683	0.337411	12.5301					8.99276	0.145	92.18	89.9336	89.3626	23.7238	13.3681	11.1596		82.9881	100	90.0821	100	16.8849	0.288607	38.5085	0.5	81.9493
Comoros	COM		AFR	Low	2030	3430.51	45.3	297.731		29.0918	62.3048	0.0101925	32.9645	1.90619	528042	1.82321	22.0549	6.62045	0.941623	25.7253			55.6757	89.1638	43.2602	2.16624	3.65282					13.9004	5.565	91.4067							28.2027	86.247	35.4619	9.17571	18.3941	0.0976954	7.37206	0.1
Congo	COG		AFR	Low-Mid	2030	4209.64	48.9		58.4897												18.9943		11.1778				0.326704														22.281	48.804	7.48238	6.15361
Costa Rica	CRI	Central	AMR	Up-Mid	2030	25003.2	48.35	20.3712	98.6999	4.98566	7.3152	0.227406	9.07213	0.0023007	12561.1	0.149935	10.7792	7.54139	5.19193	15.8616			90.6205	24.6342	0.683269	0.251105	23.4712					11.7534	0.035	97.25	92.0686	94.2967			0.117045		82.2739	100	100	100	16.3803		8.94734	0.1
Croatia	HRV		EUR	Up-Mid	2030	39617.1	30.525	5.73897	100	2.2215	3.24029		9.85506		7.18073	0.0897234	15.1535	15.905	10.1085	7.45065		8.04342	65.5	74.1128	0.0639584	0.14986	11.4293					36.3615		93.6691	99.0863		39.745	97.2321	11.0138	8.63593	72.9674	100	100	100	17.0567		0.768082	0.1	100
Cyprus	CYP		EUR	Hi	2030	46982.6	32.75	5.82213	96.5997	1.38262	2.27808	0.0618145	5.12997		2.0373	0.535882	10.7131	4.8912	11.5904	4.86901		4.44201	76.5	30.3864	0.23413	0.0852068	7.15509					35.7985		97.6782	89.818	80.4601	22.8216	58.0633			88.6601	100	100	100	16.8051	0	1.24429	0.1	69.5577
Czech Republic	CZE		EUR	Hi	2030	53001.8	25.3	3.07591	99.8	1.3142	2.3846	0.0313018	4.78368		1.81665	0.331958	13.9569	12.6247	15.9256	5.52269		10.0854	75	56.8965	0.14045	0.238776	14.14					33.8573		96.9583	94.207		53.9422	96.7901	9.46948	8.23933	84.3443	100	100	100	15.2179		0.676208	0.1	100
Côte d'Ivoire	CIV		AFR	Low-Mid	2030	7892.54	41.5	420.454	77.9274	23.1335	56.8757	1.38242	123.374	65.4175	9984551	2.33818	25.2754	13.113	9.89735	21.1914	49.5082		66.2517	118.887	26.539	2.72345	4.72478	15.7073	4.87561	1.71162	8.56401		4.105	84.3539		97.4744					71.514	80.3378	34.9509	23.7578	22.9537		9.23949	0.1
Democratic Republic of the Congo	COD		AFR	Low	2030	1623.4	42.1	495.021		21.7114	64.7484	0.179505	272.253	169.535	32200000	1.16335	17.3188	5.23477	2.95789	30.9651			52.8366	86.8731	38.028	2.42621	4.19362						5.295	81.0242		77.0534					62.5234	45.2849	22.552	6.2192	36.2308		10.7641	2.2
Denmark	DNK		EUR	Hi	2030	67972.5	28.325	5.06292	94.6999	2.65862	3.5279	0.0205568	5.35117		0	0.71185	10.8598	11.8832	11.0995	3.83272		3.10599	81.5	27.803	0.238719	0.129423	15.7561					18.9047		96.6184	88.1457	94.9132	46.9732	150.909	8.42273	5.88339	92.4553	100	100	95.384	10.1362		0.717619	0.1	100
Djibouti	DJI		EMR	Low-Mid	2030	9025.18	41.6	139.41		21.1501	36.5436	0.660974	250.238	11.0776	53255.6	0.472025	16.5365	5.85244	0.604776				68.6005	79.2691	16.0517	1.52681	3.41073					12.7123	10.29	69.2882	86.6435	66.7861					36.0787	86.047	60.8848	15.867	39.1232	0	4.98603	2
Dominica	DMA	Caribbean	AMR	Up-Mid	2030	17114.5	41.6		100	20.7519	24.4261		5.95691		4997.56	0.332394			9.06131	10.2084							9.04001						0.49	95.9406	89.0379		13.5109	67.9994	0.827125		65.028	100	85.6025	100	18.3432				100
Dominican Republic	DOM	Caribbean	AMR	Up-Mid	2030	28541.6	44.2	60.83	100	14.2156	19.3605	0.235221	39.9817	0.0551593	868002	0.263796	16.5688	8.92197	8.0858	31.18			100	31.5732	1.26087	0.279219	12.1887					13.4587	0.315	86.848		46.2996	22.18	3.88263	2.88622		62.5631	100	96.2082	100	12.7905		12.969	0.1
Ecuador	ECU	South	AMR	Up-Mid	2030	12607.6	45.275	60.0759	97.1983	7.2717	13.7878	0.121234	39.3802	1.91132	1742956	0.307818	12.9213	8.23098	4.50803	20.9636			80.6111	21.3853	0.551032	0.567903	10.9245					7.17248	0.485	84.2012	68.9827	83.8073	21.7571	19.0879	4.46445	0.437823	81.314	94.3265	87.9645	98.9797	15.4077	0.592542	8.69087	0.1	82.6403
Egypt	EGY		EMR	Low-Mid	2030	18304.6	31.65	22.2997		8.46512	14.7659	0.0213086	11.4724	0	1567212	0.629042	24.4888	3.56816	0.464846	8.78922			91.9682	61.248	1.18032	0.142276	4.02463					24.6092	0.125	95.9109	99.2236		11.2164	17.6733	2.5198	5.5819	92.8663	100	100	100	76.7085	0	3.7741	0.6	98.6397
El Salvador	SLV	Central	AMR	Low-Mid	2030	10355	39.3	45.5814	100	6.29111	12.4074	0.195279	55.3558	0.0024525	743333	0.513718	13.2693	13.3275	3.94836	21.2734			86.864	38.93	1.59217	0.172613	19.6345					10.5908	0.89	89.5722	88.1425	87.9573	18.1232	24.984		7.51825	89.6748	96.5958	96.6752	95.4345	23.4222	0	41.1822	0
Equatorial Guinea	GNQ		AFR	Up-Mid	2030	11681.7	39.3	606.832		52.801	176.353	3.14447	242.661	988.007	1020609	12.3107	26.6947	18.7357	9.0701	28.4176			26.446	129.281	48.2394	3.20942	2.07556						1.645	21.5281			2.4559	3.65817			23.6556	43.9771	61.1174	23.4398	51.8314	0	4.90741	0.1
Eritrea	ERI		AFR	Low	2030	2271.84	39.3	388.074		14.4459	33.4824	0.166746	61.7744	11.2469	921647	0.63269	22.0648	7.54958	1.43372	23.7255			46.9406	84.7318	32.338	3.4442	2.28558					5.71102	3.915	95.9219	90.5302	94.1234					51.8029	20.1179	12.05	18.8826	40.1208	0	6.6663	0
Estonia	EST		EUR	Hi	2030	51883.4	31.15	6.27465	99.1999	0.938112	1.93644	0.201412	13.5984		5.90347	0.288543	15.0083	15.4798	13.3201	5.57083		10.3152	75	51.0497	0.0615483	0.365472	11.8265					31.211		94.2772	95.2374		46.7558	77.9301	12.5335	9.73284	73.3505	100	100	100	6.76564		2.85794	0.1	100
Ethiopia	ETH		AFR	Low	2030		35
Fiji	FJI		WPR	Up-Mid	2030	16331.4	36.7	25.1332	100	8.83301	20.4781		43.5672		698853	0.305017	28.9207	4.80317	3.21063	9.18189			74.093	70.2078	2.28539	0.385849	7.30787					22.2602	6.45	99.6649	95.8649	98.3661	9.73478	32.355	0.821507	1.22876	63.6857	97.7991	100	44.3054	10.326	0.386244	2.23226	0.1
Finland	FIN		EUR	Hi	2030	55509.4	27.225	2.6159	99.9	1.56077	2.00151		4.726		3.00146	0.965365	9.88259	14.6863	11.277	4.54077		5.76371	78.5	17.8692	0.0831648	0.177554	12.7584					20.3307		90.9701	89.856	85.5734	42.7869	158.642			95.7994	100	100	100	6.41647		1.19088	0.1	100
France	FRA		EUR	Hi	2030	53554.3	32.15	7.0786	98	2.14855	3.66226	0.0815987	8.17562		247.817	0.0092769	10.2674	17.3612	13.2051	5.33327		8.61954	78	23.6668	0.254457	0.449567	15.9364					32.6572		96.4452	81.0939	91.5923	35.8356	110.257	7.28225	11.9876	87.9054	100	100	100	12.2576		0.832212	0.1	100
Gabon	GAB		AFR	Up-Mid	2030	19432.4	38	242.033		18.623	40.9239	1.64839	485.373	121.914	750938	3.71544	13.7203	6.90522	12.3416	22.1492			58.2328	46.9606	16.0768	0.809462	7.93921						1.76	75.5243			4.22372	28.5314	0.0518467	0.269245	48.544	91.7051	43.7871	88.4643	37.1482	0	7.91012	0
Gambia	GMB		AFR	Low	2030	3174.52	35.9	503.497		20.8205	45.0438	0.718205	146.543	70.4686	103690	0.950897	18.2909	4.76978	4.32574	27.2787			58.8589	83.3726	18.846	1.4537	6.45801					15.6759	18.235	94.7028	76.3099	91.3721	1.43582	19.5872	0.111519	0.0328526	31.6476	86.288	47.3863	6.22568	31.2855		7.53117	0.1
Georgia	GEO		EUR	Low-Mid	2030	24177.1	36.85	22.3771	100	4.72675	6.71383	0.237583	72.5186	0	137228	0.194225	21.2103	7.31653	11.7594	13.5751		37.1838	97.8088	148.709	0.105482	0.529254	9.87556					29.5375	2.14	93.16	92.2415	76.1741	76.388	53.0146	9.00481	1.17037	77.9852	100	100	100	22.9465	0.0910282	3.43009	0.1	95.4172
Germany	DEU		EUR	Hi	2030	61217	31.8	5.3214	98.6999	2.00358	3.32217	0.0305879	7.40132		768.657	0.222965	11.812	13.332	14.0309	3.97805		7.31699	82.5	42.645	0.510522	0.135145	21.1223					30.4778		95.4321	94.2471	83.6349	46.2212	139.431	9.39446	7.07109	94.6925	100	100	97.8787	11.7659		0.648247	0.1	100
Ghana	GHA		AFR	Low-Mid	2030	8021.67	43.5	219.996	81.9756	17.9355	34.2582	0.722112	129.163	138.522	9192527	2.87421	18.3939	4.91744	3.11333	22.6778	57.741		63.2351	85.5162	11.403	1.23092	6.53052					3.91103	4.75	97.3584	82.3261	94.714	2.11456	16.8317			66.4941	84.7649	15.9857	26.723	30.0279	0.185835	7.68656	0.1
Greece	GRC		EUR	Hi	2030	35276.8	34.575	2.52691	99.9664	2.45451	4.18095	0.0925326	4.03263		52.1403	0.33303	11.6554	4.71287	11.1072	8.81125		7.3012	74.5	71.3036	0.0793806	0.172294	9.52053					43.2484		99.6445	84.596	95.4039	53.1377	36.7823				100	100	100	16.1364	0.193328	0.895991	0.1	100
Grenada	GRD	Caribbean	AMR	Up-Mid	2030	20245.9	34.575	22.3082	100	9.03137	13.3519		4.53789		104.664	0.418068	20.2062	1.34066	10.006	8.86396			82.5603	40.3948	0.232047	0.296508	8.03143						0.19	96.6954	83.7557		17.0223	34.8941	1.82623	8.12428	66.775	100	94.2051	100	21.4107	0.192593	5.57557	0	100
Guatemala	GTM	Central	AMR	Low-Mid	2030	10152.1	48.3	71.8749	71.0499	11.1027	22.8005	0.144658	22.557	0.36044	2833065	0.044162	13.9167	2.76983	2.59363	15.7759	75.3505		66.2081	45.6669	4.79799	0.964532	16.0427	40.1675	0.719557	5.21564	10.2533		1.39	81.6223	74.6585	81.8961	4.21702	10.5743	0.121508	0.0459302	68.1721	98.3567	72.02	51.3129	23.7419	0.192155	23.7197	0.1	100
Guinea	GIN		AFR	Low	2030	3688.96	33.7	440.94	66.3293	16.6026	54.702	0.707721	141.606	156.072	4051469	5.73209	19.451	5.7575	1.53396	25.2977	28.4293		50.7384	104.673	24.9493	2.09599	3.24396	23.4944	6.46131	4.56968	12.2003		7.265	45.7406			1.13767	4.8635		0.163005	56.4716	73.7974	25.6654	6.61566	21.3134	0	6.75159	0.2
Guinea-Bissau	GNB		AFR	Low	2030	3143.63	50.7	414.857		29.5974	63.8921	1.37071	324.093	35.3527	1030952	1.78526	18.1056	3.70673	5.3442	28.9835			50.4335	95.2647	24.2135	1.72465	10.8637						11.6	87.9266		82.6552	2.53824	16.3091			48.8295	73.4655	23.2087	5.99633	25.8083	0	7.68994	0.1
Guyana	GUY	South	AMR	Up-Mid	2030	56006.5	45.1	65.8484		6.31614	8.00123	0.75844	48.134	2.92561	118608	0.442276	20.0647	21.9698	10.1586	17.9788			100	43.4905	0.672933	0.237013	6.76702						3.725	101.681	107.371	90.3205	23.0674	26.4238	0.933185	0.243661	91.7328	100	100	100	19.2022		8.5577	0.2
Haiti	HTI	Caribbean	AMR	Low	2030	2950.1	41.1	370.046	41.4359	29.4633	75.8987	0.726431	190.578	3.57065	8176108	2.07828	26.8733	11.7807	5.73301		42.263		46.8116	128.735	24.7905	2.72071	3.86272	22.3997	3.75917	3.36837	9.77426	13.0239	8.79	58.9324	25.4144		2.28532	6.69257	0.208096	0.294695	50.9056	63.5674	30.6665	4.90268	14.7421	1.30781	28.3954	0.1
Honduras	HND	Central	AMR	Low-Mid	2030	6790.5	49.325	108.594	75.6797	8.90008	15.5859	0.102824	36.344	0.366067	2042017	0.224941	13.21	2.7408	4.27294	15.992			75.5281	36.1054	2.85548	0.344414	12.4152						2.04	97.6336		96.3957	5.34301	14.1937	1.71514		65.9408	95.6152	85.0715	58.7033	21.1533		50.963	0.1
Hungary	HUN		EUR	Hi	2030	44352.9	30.225	12.2261	100	1.90496	3.3186	0.0316425	7.44308		15.2382	0.35945	20.714	18.2804	12.9355	7.17926		19.1288	73.5	71.6084	0.128352	0.225284	9.69588					30.1915		100.242	102.689	97.3286	42.0073	79.7262	7.92614	9.61486	81.6293	100	100	100	15.8005		1.09325	0.1	100
Iceland	ISL		EUR	Hi	2030	65987.4	26.7	2.62491	97.9	0.945287	1.89442		2.80319		0.274235	0.810777	8.79472	13.5821	9.57805	6.38192		7.45068	84.5	16.0129	0.0835507	0.178086	15.4242					14.6808		90.4557	96.4188	88.5696	43.4626	168.988	9.27427	10.1319	76.6234	100	100	95	5.82607	0	0.872173	0.1	100
India	IND		SEAR	Low-Mid	2030	11242.6	35.7	105.286	86.9085	15.8921	23.7605	0.108463	163.212	3.73539	235000000	0.374747	19.7526	14.6333	6.91052	19.9169	93.0155		81.0682	112.592	9.46114	1.55109	3.07709	26.0743	15.9894	2.80222	22.6467	10.9615	0.245	89.6876	80.8865		11.781	27.6468	2.47847	9.29251	92.1208	98.4732	52.642	56.0999	64.8501	0.181091	3.00902	0.1
Indonesia	IDN		SEAR	Low-Mid	2030	18347.2	38.55	82.8971	98.8498	8.78776	16.4578	0.203309	260.303	2.45678	56700000	0.827652	22.9664	3.09188	0.939274	10.9803	100		77.7659	67.1508	4.042	0.278014	7.50037					38.5115	0.945	80.2606	61.8063		4.65257	21.0952	0.718113	2.04147	91.5649	98.8421	78.9613	74.7838	15.7644		3.48056	0.1
Iran	IRN		EMR	Up-Mid	2030	14555	40.575	23.6671		8.97725	14.5464	0.060534	14.264	0.114703	5763.92	0.019339	14.6762	3.99996	1.02123	20.2194			74.2923	34.1516	0.928929	1.14421	22.4657					10.9636	0.025	99.2053	98.5978		11.9439	19.2667	3.44195	2.09054	82.2752	96.1723	89.738	98.4366	34.2225	0.0989227	4.39323	0.1	90.6082
Iraq	IRQ		EMR	Up-Mid	2030	12148.5	29.5	46.1775	96.596	16.4095	28.6639		40.9771	0	1913552	0.0571432	20.8822	2.99546	0.412382	20.29	57.4835		65.1484	33.7753	2.69555	0.466615	1.68535						0.15	63.1897	69.6117	32.9049	8.89004	18.9011	2.59807	2.91014	85.9169	87.5446	88.4763	100	59.6504		14.8259	86.3	65.6386
Ireland	IRL		EUR	Hi	2030	127591	32	5.30182	99.6999	1.53941	2.27124		5.84203		6.39575	0.0077697	9.05251	10.4752	15.2206	3.69689		6.90782	77.5	16.6347	0.0574907	0.139891	18.216					23.7999		96.4894		89.6514	41.7262	176.229	8.25502	15.3992	68.7072	99	92	95	8.36858		0.653255	0	100
Israel	ISR		EUR	Hi	2030	50575.4	39	4.03685		1.67555	2.91177		3.19928		115.091	0.420958	8.97806	4.95358	4.12483	3.97989		8.65522	81.5	20.8982	0.149966	0.124551	11.333					25.0731		96.7798	98.8191	92.7767	38.4376	57.7334	9.54812	9.04403	78.6898	100	100	100	19.012		1.56965	0.3	100
Italy	ITA		EUR	Hi	2030	47135.4	35.5	3.62613	99.9	1.86064	3.0761	0.0507997	6.78643		159.133	0.574366	9.33582	7.92165	7.7875	5.46345		4.8403	81.5	46.8932	0.0876308	0.275481	13.3071					23.659		94.3494	86.4363	90.1783	43.6374	62.0463	8.80184	12.6504	88.0268	100	100	100	15.5552	0.196157	0.751307	0.1	100
Jamaica	JAM	Caribbean	AMR	Up-Mid	2030	11692.2	46.9	80.1955	98.9341	10.1323	13.9716	0.671212	4.45773		285260	0.150096	14.2407	2.09978	4.37111	13.2482			69.215	30.5414	0.521529	0.182693	12.6063					16.8931	0.48	96.3789	91.0466		7.99898	14.8826	0.42793	0.274674	80.5113	95.1939	88.2201	96.8257	13.4669	0	36.7656	0
Japan	JPN		WPR	Hi	2030	45826.4	32.5	4.57668	99.8	0.830793	2.50577	0.0101441	14.9781		7.02996	1.847	8.25011	18.5734	8.27595	4.00976		3.9113	81.5	41.3297	0.177556	0.370405	23.1758					22.3798		99.3317	94.9274	98.6827	26.003	120.873	8.51156	19.3543	100	99	100	100	11.7019		0.283488	0.1	100
Jordan	JOR		EMR	Low-Mid	2030	12729.5	33.7	48.3506	100	8.87833	14.3288		5.50059		89.6845	0.90333	18.151	2.78271	0.750571	23.3082	63.7855		88.3469	23.9652	0.469697	0.512254	11.9608						3.415	99.1801	101.02		25.6605	28.934	8.37869	17.3111	66.7386	100	100	100	31.1601	0	2.58122	0.1	57.2667
Kazakhstan	KAZ		EUR	Up-Mid	2030	33794.3	27.325	9.29276	100	4.28513	8.23672	0.19802	63.8153	0	48.4084	0.179518	25.4113	22.3643	8.49288	16.5036	80.35	31.417	76.8268	50.8331	0.283567	1.96194	9.87149	6.61343	2.7116	10.063	1.57308	24.7145	0.5	91.3791	101.85	96.5995					75.6741	96.3596	100	100	14.1542		6.87745	0.1	89.7777
Kenya	KEN		AFR	Low-Mid	2030	7237.66	40.8	356.933		15.4483	31.6084	1.28188	291.131	37.5934	7329635	0.690925	11.836	2.905	3.89843	25.4129	94.9868		73.2172	34.0918	31.6761	1.3201	5.96384					10.5692	4.17	86.6616	34.8535	73.5413					47.526	62.8229	34.0756	16.3856	24.9453		4.25767	0.7
Kiribati	KIR		WPR	Low-Mid	2030	2314.98	37	81.144		21.3072	50.0459		484.171		77566.8	3.4253	27.4731	14.1143	0.416203	4.28682			43.5789	84.0109	14.5273	2.37621	5.83387					47.1037	16.125	85.8356	79.9135	84.681		51.0909	0.797	0.284874	51.3241	65.5012	41.5067	5.8822	10.7939	0	8.51633	0
Kuwait	KWT		EMR	Hi	2030	48399.5	37	3.98155	99.9602	4.44803	8.38979	0.0500374	24.2762		3.97307	0.109688	17.4727	2.29759	0	17.5795		6.085	75.5	36.9235	0.0993798	0.199198	6.19688	4.88316	3.09251	6.00856		19.8944		99.0173	99.0508	98.9834	25.8906	69.8698	6.5964		78.0221	100	100	95.2853	58.8743		2.74187	0.2
Kyrgyzstan	KGZ		EUR	Low-Mid	2030	6202.94	27.7	64.1615		9.72396	17.4836	0.102776	132.13	0	88271.4	0.450672	24.1316	7.89093	6.61579	14.7578			79.3756	68.5957	0.637	0.561068	8.09937					26.8236	3.495	94.6038	98.8402	87.4608					57.5934	90.3607	100	89.8446	17.1241	0.290123	5.24922	0.1	92.9141
Lao People's Democratic Republic	LAO		WPR	Low-Mid	2030	11801.9	38.8	130.715	67.9368	19.9193	41.4642		142.081	5.83038	1160974	1.50845	23.5548	7.79019	12.1708	14.9725	93.3662		70.201	91.5403	6.50704	0.630169	3.58629					28.5814	4.005	84.8051		79.3105					62.8915	87.6927	84.5105	7.8287	24.5314		5.42237	0.1
Latvia	LVA		EUR	Hi	2030	42786.6	34.8	12.8524	100	1.76969	3.15477		30.6186		10.7996	0.414797	19.6818	19.8254	14.678	8.54438		15.0439	69	84.2772	0.0635568	0.634321	8.72427					37.5269		99.2562	92.3902	83.4733	42.4061	58.0534	9.25145	10.6583	88.3005	100	100	100	13.9493		4.87684	0	100
Lebanon	LBN		EMR	Up-Mid	2030		31.8
Lesotho	LSO		AFR	Low-Mid	2030	2673.47	44.9	502.562		39.7482	92.7426	9.02398	737.356		503156	1.67195	26.8837	21.2511	4.94008	29.1296			46.2799	114.603	46.3195	3.23728	10.1346					27.2518	10.31	92.8895	81.7142	93.1062					56.2251	71.4949	43.5087	34.7831	28.1836	0	35.8137	0.1
Liberia	LBR		AFR	Low	2030	2116.53	35.3	599.175		21.63	62.5249	0.525965	279.572	138.835	2352234	6.89479	16.3164	6.36852	6.23968	34.2191			44.4908	76.2084	32.1113	1.52525	3.23225					9.68757	14.025	83.0968		81.9312	0.438662	1.11722			61.7153	73.0513	18.197	5.658	16.6968	0	8.76309	0
Libya	LBY		EMR	Up-Mid	2030	17334.3	35.3	5.44138		4.29257	7.30572		30.9768		1143.19	0.198296	16.7935	4.1929	0	22.9966			95.528	34.324	0.304863	0.355206	5.06492						0.48	98.3537	100.456	93.2808	31.5143	88.6838	12.5584	8.41338	60.3284	100	100		39.7653		1.81172	28.7
Lithuania	LTU		EUR	Hi	2030	49294.1	37.2	7.25625		1.6211	3.25879	0.126388	44.7479		26.9122	0.156068	19.2506	31.0559	16.9623	7.37988		11.886	71.5	71.0286	0.0649504	0.56759	12.0713					29.1289		95.1469	95.3338	81.0511	56.7262	94.1989	11.9008	11.984	82.6046	97.0448	100	100	11.9331	0.375425	4.84597	0	100
Luxembourg	LUX		EUR	Hi	2030	134313	33.625	8.77067		1.53942	2.27365	0.102144	5.67556		0.825587	0.221446	9.37586	13.6866	13.6704	6.0955		5.22213	82.5	21.6878	0.0838201	0.089228	11.8299					23.3141		99.4923	87.2612	94.5489	33.0651	132.203	10.4857	7.84535	85.6847	100	98	95	10.272	0	0.183897	0	100
MadagasCaribbean	MDG		AFR	Low	2030	2040.44	42.5	285.987		15.6231	36.3142	0.227618	212.961	62.8561	14800000	3.83181	21.4234	3.76576	2.05969	27.1247	69.3298		30.9465	72.802	22.7502	2.74835	16.3218						3.65	76.1034		74.4291				0.0023709	34.9471	53.4607	10.7804	5.73151	22.0572	0.191847	6.074	0.1
Malawi	MWI		AFR	Low	2030	1912.93	44.7	481.485	93.0793	18.2182	42.9886	2.49875	139.995	141.366	7722451	2.55939	14.9007	3.42908	4.11162	28.9266	88.3036		55.8761	47.7389	19.5427	1.61404	9.99614	30.4722	2.42431	5.00744	9.11271	14.3588	14.095	86.8995	65.9847	84.6504	0.198408	2.93696			49.8316	71.2564	48.5412	5.97695	21.3384	0.189411	1.25781	0.1
Malaysia	MYS		WPR	Up-Mid	2030	39584.7	41.1	28.0325	99.5	2.99676	5.19395	0.264793	75.9629	0.0840527	74913.9	0.136691	15.3007	5.02765	1.0314	21.5809		9.51624	75.7494	29.8484	0.247919	0.367125	7.93692	14.7352	8.09405	7.30904	9.34561	21.238	0.065	98.3128	102.984		20.4756	49.422	4.53291	4.55949	100	99.1444	100	100	16.729		3.26571	0.1
Maldives	MDV		SEAR	Up-Mid	2030	37037	31.3	48.7129		3.50059	5.73619		37.704		989.526	0.154843	12.1975	2.27142	3.06828	0.827558			64.5281	12.0573	0.191513	0	20.7336					28.0283	1.355	100.257	102.734		27.7307	66.543	1.10878	6.22733	57.9196	100	100	100	7.4613	0	2.74646	0.9	94.8089
Mali	MLI		AFR	Low	2030	3097.02	35.95	459.988	45.1111	28.9555	83.5432	0.572118	49.4756	248.855	10200000	4.20209	22.7499	4.54167	1.42737	21.7256	40.9819		44.6576	95.9312	50.9258	2.66996	4.7717	25.3537	11.8821	2.04839	19.8835	12.1198	7.315	66.6113		56.4978	1.71407	4.3628			45.1686	78.1509	33.8189	5.85665	28.3401		9.66749	3.9
Malta	MLT		EUR	Hi	2030	59677.7	29.1	6.96676	99.6999	3.5432	4.87975		9.54107		2.75147	0.333309	9.90631	7.31255	8.93545	5.71942		9.94657	81.5	39.2325	0.0708533	0.0800513	14.5878					25.2062		98.4486	86.936		47.5716	102.902	5.86616	16.05	75.8452	100	100	100	13.6656		0.763965	0	100
Marshall Islands	MHL		WPR	Up-Mid	2030	4082.24	29.1		94.1816	14.1601	29.6198		379.971		18347.9	1.42591											20.6186	31.2038	3.24155	4.28952	10.3702		3.22	75.9194	56.4099	68.1367					53.4771	80.6004	91.6712	71.4798
Mauritania	MRT		AFR	Low-Mid	2030	7873.68	32.6	456.735	71.8398	26.8487	59.8487	0.0627401	88.6482	37.0133	475388	3.62151	16.4446	4.08581	0	23.0423	36.3482		48.3815	77.7626	26.6203	1.49467	5.33718	22.7153	12.8076	1.41557	19.2117		3.095	78.3135		74.2521	2.17862	11.7593			29.1549	74.4634	49.6618	55.621	40.6269		9.21812	0.1
Mauritius	MUS		AFR	Up-Mid	2030	28509.5	36.8	41.5515	100	6.74042	10.4833		10.899		0	0.525412	20.9111	7.71219	3.952	12.8864		21.1703	73.5126	43.0436	0.432457	0.0809408	9.68996					21.6783	0.575	95.8782	96.0597	46.5867	24.9026	38.6283	3.63762	4.80352	68.7659	100	100	100	13.1934	0.190606	1.71157	0.1	100
Mexico	MEX	North	AMR	Up-Mid	2030	22328.2	45.85	34.5376	98.9242	6.97084	12.6696	0.121868	20.6401	0.185052	14000000	0.0377232	15.2989	5.23528	6.74247	12.7889	83.1458		82.2507	31.6178	0.967304	0.368135	10.7378	10.4311	1.42681	5.407	3.70244	14.1181	0.02	97.351	99.0447	91.1833	24.4001	29.3309	1.21826		93.7965	100	92.0875	90.4336	20.7123	0.098129	15.7566	2.1	100
Micronesia (Federated States of)	FSM		WPR	Low-Mid	2030	3444.52	40.1	95.3424		16.4099	31.442		151.615		66550.7	0.864339	25.8803	11.1289	2.54613	1.87734			47.3312	91.0345	3.37622	0.959405	5.86946						2.34	71.1282	48.7574	63.8893					78.8965	88.9445		12.377	10.4528	1.2878	4.65571	0.1
Mongolia	MNG		WPR	Low-Mid	2030	17631.7	32.5	30.3038		6.82773	11.8561	0.0106216	354.131		20.6834	1.36831	26.7187	11.9913	8.53719	15.0224			84.4064	82.0804	0.787091	1.15717	5.42531	5.53035	1.06942	13.1261	0.634077	25.4197	5.13	100.406	97.9721	12.8252	42.0864	48.8243	3.14611	9.58265	88.325	90.2254	67.4004	53.4922	47.7876	0	7.04985	0	87.9403
Montenegro	MNE		EUR	Up-Mid	2030	26146.8	38.75	5.50685		2.01233	2.90485	0.0415823	13.2787		3.52149	0.561047	19.1369	9.61225	8.77065	10.0733		9.76852	82.3196	125.737	0.0724104	0.405915	10.1807					45.3368	0.955	88.802	86.7802		28.6206	65.1649	0.478605	2.10618	54.2908	100	100	80.6173	18.8678	0	2.22994	0
Morocco	MAR		EMR	Low-Mid	2030	9898.23	39.5	96.9324	89.1398	12.3283	18.9829	0.0310954	90.2379	0	3581.61	0.392764	11.5526	2.75769	0.65324	18.5364	79.1866		83.4961	36.218	1.40979	0.494837	8.1997					23.68	1.27	99.8337	101.467	97.7104	8.78305	12.3893	1.63532	3.09356	89.5397	87.2241	89.8377	100	30.4556		1.21476	0.1
Mozambique	MOZ		AFR	Low	2030	2156.81	54	321.45	77.1029	18.8166	47.0556	5.08341	445.236	158.324	12700000	2.83731	15.9721	4.4551	2.81873	27.0851	72.8105		62.9634	53.0375	15.6948	2.04886	4.58579					16.6712	7.93	81.2792	42.4303	78.7912	1.0502	5.57535	0.103541	0.103862	64.6374	51.6272	27.877	6.56355	17.6855	0.184082	1.9496	0.1
Myanmar	MMR		SEAR	Low-Mid	2030	4782.82	34.4	161.569	60.9647	22.6284	45.3105	0.213315	343.985	7.17475	34200000	1.91291	23.4706	7.53265	4.98155	19.421	79.7443		65.0051	111.076	11.0605	1.28701	4.79915	27.3549	6.27368	1.54548	16.8916	20.6784	2.5	89.8284	83.897	51.3193	8.06478	8.43107	1.16562	0.418503	74.9426	69.4902	67.2864	18.6345	34.2851		3.85361	1.9
Namibia	NAM		AFR	Up-Mid	2030	9235.49	59.1	293.684		19.534	51.0862	3.43248	479.037	30.5711	1268316	0.702947	22.2066	9.05879	9.42142	31.1962			56.4872	78.5327	21.014	1.69478	13.5001					22.1373	4.67	86.1645	31.6371	75.7821					68.5677	77.2034	32.7753	38.8239	21.2048	0	19.7042	0
Nauru	NRU		WPR	Up-Mid	2030	8914.34	34.8			21.1002	34.0003		98.0005		2836.7	2.11001			5.99998								5.10001					40	41.435	92	95.4999		12.3889	61.9467	1.76999	1.76999	34	99.9998	65.9998	90.9995	12.5
Nepal	NPL		SEAR	Low	2030	5701.5	32.8	174.399	61.0374	15.1808	22.6405	0.0319612	126.217	0.208318	9868397	0.243802	19.2777	8.18907	2.32395	14.4082	72.1515	71.4333	68.4394	111.605	11.6902	0.32021	5.17471	26.896	7.82032	1.35405	18.8297	23.1448	2.28	89.8202	43.8657	62.1109	9.07938	33.2418	2.80249	1.26933	48.3954	96.0619	52.9013	35.452	95.8885	6.47851	2.56847	0.1
Netherlands	NLD		EUR	Hi	2030	65815.2	28.25	6.05391		2.13385	3.37147	0.0307127	5.23272		38.5543	0.0365913	10.7123	12.1433	9.19799	3.66369		2.96185	85.5	29.0482	0.164504	0.0881466	18.8498					25.6733		95.0203	91.9703	93.0085	39.5687	116.74	5.65081	2.40586	93.8296	100	100	95.5987	11.9353		0.592321	0.2	100
New Zealand	NZL		WPR	Hi	2030	48136.8	28.25	9.61439	96.3	2.68556	4.67305		6.87964		1.64284	1.10488	9.79493	11.736	11.2667	7.54024		14.8929	86	13.1808	0.0834305	0.17792	22.1728					15.8701		93.4746	90.8474	93.0443	33.7833	117.178	7.51927	7.51092	96.2896	100	100	100	5.72675		1.00919	0.1
NiCaribbeanagua	NIC	Central	AMR	Low-Mid	2030	6762.57	46.2	132.251	91.0828	6.54383	15.517	0.0714401	45.0251	2.40156	963522	0.129592	13.7053	11.8563	5.45719				79.9061	40.6419	1.85708	0.537809	18.4455						4.25	98.4678	85.1824	97.5531	11.1931	16.8956	0.445066		82.634	84.3444	79.4945	55.8831	18.7754	0.097541	12.7776	0.1	80.2326
Niger	NER		AFR	Low	2030	2061.21	32.9	349.418	42.1481	17.6049	53.1703	0.086165	73.389	158.401	7683431	4.53496	17.2165	4.19001	0.59621	23.3422	56.8878	114.331	52.6317	113.982	38.1731	2.81844	4.89903	28.8466	7.94203	1.26732	20.4024	7.58622	3.76	81.9096	32.0943	76.7111					68.3937	50.9783	15.3148	6.73418	69.9036	0.182647	7.75248	1.2
Nigeria	NGA		AFR	Low-Mid	2030	5510.27	35.1	787.387	43.1867	32.5402	100.04	1.1562	215.333	267.885	128000000	2.55732	22.2491	9.47825	13.5718	21.2218	40.0864		43.171	156.651	65.5994	2.91459	5.1314	39.0548	9.43437	1.54913	26.6225	5.68854	3.19	42.0528		35.9566					59.1201	67.5003	33.3939	5.10897	46.1549		9.64268	4.1
North Macedonia	MKD		EUR	Up-Mid	2030	22930	34.325	5.86691	100	7.37788	9.16296	0.0210285	13.0983		3.81385	0.165355	18.464	7.31665	9.12247	5.91968				108.791	0.0658842	0.305518	12.1819						0.525	94.0969	98.3267		37.4105	44.8976	11.1334	6.3584	84.5893	100	100	80.0927	32.0479		1.27099	0.1
Norway	NOR		EUR	Hi	2030	73323.3	27.65	4.39062	99.1999	1.36328	2.27672	0.0306372	5.46061		57.0659	0.0092337	8.85326	11.9426	7.88312	2.61315		4.29236	86.5	17.9257	0.167912	0.178643	17.3035					20.0417		96.4729	92.3222	93.5577	50.3439	193.089	9.50135	8.5993	97.5221	100	100	95	7.70488		0.552116	0.1	100
Oman	OMN		EMR	Hi	2030	33341.3	27.65	15.741		4.72604	10.3367		7.9177	0	1.78732	0.419715	17.4901	3.93077	0.823948	15.7913		12.9579	70	21.2548	0.0901646	0.420898	7.09038					8.06236		99.2884	99.8491	98.724	21.7465	46.4712	2.98369	5.61055	95.1969	92.5808	100	99.8613	35.938	0	4.95015	0
Pakistan	PAK		EMR	Low-Mid	2030	6962.17	32.1	131.182	71.8002	34.3222	54.8312	0.105059	229.793	3.1841	20200000	2.28049	22.3289	2.70598	0.337234	13.2431	59.09		55.9942	98.5638	12.999	1.76425	3.67587	29.958	6.05147	2.74675	17.3433	19.4376	1.795	75.8705	46.5504	74.1738	12.6441	5.9094	1.11141		52.6401	95.2923	64.6756	51.8031	54.6038	0.282434	7.89676	6.9
Palau	PLW		WPR	Hi	2030	16810.8	32.1		100	7.62904	14.4497		97.6277		16.6124	0.199969											15.7625					15.1268	3.265	97.7946	95.845	93.2296					83.6573	100	100	91.0945	12.3069
Panama	PAN	Central	AMR	Up-Mid	2030	41160.2	50.075	72.6587	94.1999	7.28839	12.4919	0.417009	47.3778	0.1171	303568	0.187854	12.0101	3.8673	8.71966	13.4029		73.4956	77.5	23.1678	1.34359	0.319803	15.8982					6.1041	0.81	84.317	95.6964	85.6953	19.5438	16.2242	3.41172		72.635	95.5639	84.4136	100	11.7118	0.285109	17.3853	0.1	94.959
Papua New Guinea	PNG		WPR	Low-Mid	2030	4236.51	41.9	194.17		22.0692	49.2778	0.376147	410.204	138.1	5601118	2.10427	28.9381	5.86287	1.2478	13.8406			44.0623	85.985	14.2115	1.60171	7.86233					35.9774	4.185	67.2586		31.8819					36.2251	37.8536	19.7038	13.8882	11.3899	0.196011	9.60291	0.1
Paraguay	PRY	South	AMR	Up-Mid	2030	16123.3	47.5	105.633	100	9.34639	16.8827	0.207338	37.8023	0	857228	0.56696	16.3257	9.22178	7.84204	21.4625	91.1381		82.3664	41.6311	1.11142	0.288391	13.1766	4.74399	0.889881	13.2821	1.05453	13.1218	1.01	92.7784	86.6158	95.2268	9.70531	8.84538	1.56484	0.383132	76.0291	100	98.5338	75.6845	11.4564		7.54379	0.1	90.4438
Peru	PER	South	AMR	Up-Mid	2030	15901	43.175	55.9255	95.5026	6.39625	12.5066	0.0928905	106.24	4.38218	2085667	0.212879	11.8896	4.68741	6.79024	12.8521	75.0515	44.5153	90.5163	53.1381	0.999327	0.759406	14.7332	11.7292	0.511537	8.46177	2.71877		0.43	86.638	67.4476	82.4132	14.9977	15.0175	2.09186		70.842	94.0255	82.5649	84.5708	28.4697		10.2359	0.1	58.3863
Philippines	PHL		WPR	Low-Mid	2030	13343.1	43.45	75.6193	89.0387	9.56598	18.062	0.128236	448.636	0.153763	25900000	0.831823	23.3783	2.91542	7.7247	11.0932	68.4733		82.858	97.3523	2.41755	0.140001	6.93327	24.6053	5.72691	4.42636	14.6223	23.7036	0.725	88.3609	76.4027	47.7828					86.1356	99.7573	86.8353	56.1168	17.9892	1.93631	11.6116	1.6
Poland	POL		EUR	Hi	2030	45809.3	30.725	2.11711	99.9554	2.18879	3.24903		15.0788		53.682	0.0323001	16.8925	14.7834	13.2583	8.88565		10.216	74.5	65.0157	0.0625625	0.184675	10.4462					27.6112		99.3002	96.6682		31.685	69.3302	4.42901	9.94392	75.5945	100	100	100	20.804		0.760064	0.1	100
Portugal	PRT		EUR	Hi	2030	41709.9	34.5	8.19943	98.8	1.7827	2.96259	0.0722836	18.9853		12.969	0.0885349	10.4278	13.2878	13.2726	7.03951		7.37726	81.5	25.618	0.153116	0.252469	12.5754					22.9229		98.7384	97.1164	83.8934	39.4925	71.0052		9.88156	89.8341	100	100	100	7.9496		1.10087	0.1	100
Qatar	QAT		EMR	Hi	2030	117304	34.5	11.0111	100	3.35615	6.50442	0.071905	22.6713		21.7066	0.180633	14.5139	6.30783	2.13144	8.91953		9.61132	68.5	12.0684	0.0799781	0.34626	6.18719					13.761		98.1141	94.2204	96.9142	16.0312	72.2807	9.52765	12.2684	82.3319	100	100	95	90.2737	0	6.65402	0	51.031
Republic of Moldova	MDA		EUR	Low-Mid	2030	22707	26.225	13.102		7.05307	8.37905	0.350485	74.6339		0	0.460261	21.6705	14.2142	18.8593	8.41958			100	83.1636	0.046899	0.735923	11.4283					24.4527	3.32	90.4033	99.5257	75.9332	51.6497	61.3017	6.73968		75.5561	98.6783	95.3521	100	15.6463		3.73214	0	85.7298
Romania	ROU		EUR	Up-Mid	2030	43095.9	35.525	20.8364	95.1999	2.79257	5.44803	0.0319906	62.1094		13.0579	0.509422	18.7599	10.0518	14.6727	9.32033		28.568	74.4668	102.952	0.23437	0.283232	10.5824					29.2871		86.7941	78.9035		31.6672	75.718	10.9549	12.815	77.6131	100	94.4935	100	14.8331	0.0924464	1.24081	0.1	100
Russian Federation	RUS		EUR	Up-Mid	2030	33083.9	37.3	20.586		2.96398	6.48982	0.722339	57.6833		3.51344	0.781143	24.0231	30.1896	12.6045	17.1415		21.641	74.186	78.8341	0.0769979	1.47819	8.71383					40.4218		97.7151	99.1141	52.1311	47.0526	96.0361			94.4489	99.5036	95.3906	100	14.4329		10.0673	0.3	100
Rwanda	RWA		AFR	Low	2030	3635.54	43.7	179.846	96.5278	10.9917	23.3696	0.658997	46.2845	194.614	2584511	1.29798	15.5336	6.05654	10.8089	26.3364	85.689		82.405	47.6347	10.1475	1.6176	7.16748	25.8554	1.55736	6.48909	5.68223	12.5322	6.905	99.7866	97.5374	96.3153	2.079	10.7774	0.157372	0.144177	59.7199	63.4336	73.529	6.81631	38.905		4.08795	0.3
Saint Kitts and Nevis	KNA	Caribbean	AMR	Hi	2030	29347.6	43.7		100	7.98772	12.0709		2.07034		42.2652	0.353127			9.84087								7.25498							97.4395	97.2824		27.9312	42.457	4.03755		53.7248			100	12.1619
Saint Lucia	LCA	Caribbean	AMR	Up-Mid	2030	17174.3	51.2	43.1106	100	11.524	15.0438		5.90224		23965.2	0.365128	18.2274	7.61217	10.3162	34.4561			73.2273	36.215	0.519245	0.182176	8.40121						4.7	87.8562	81.4656						65.4285	100	94.5574	100	20.9861	0.68529	14.5169	0.1
Saint Vincent and the Grenadines	VCT	Caribbean	AMR	Up-Mid	2030	16150.1	51.2	35.8436	100	8.08598	13.0223		4.69182		25.58	0.365296	21.0696	2.42172	8.94721				83.2886	43.3504	0.9572	0.164128	9.56036						0.36	99.8553	101.531						49.0105	99.9628	94.3597	100	20.9453	2.10325	11.671	0.1	100
Samoa	WSM		WPR	Up-Mid	2030	6409.91	38.7	45.2074		7.92073	14.766		11.5065		51419.9	0.975149	19.9231	4.32992	2.61825	10.9624			64.0834	58.7411	1.27537	0.450271	11.8436					27.2008	21.605	77.3518	43.5793		3.77718		1.63359		74.5477	98.6259	100	34.6027	10.7766	1.17174	3.00867	0.1
San Marino	SMR		EUR	Hi	2030	68360.1	38.7			0.964359	2.05954		0		0	0.298849				0							13.0902							86.3633	80.4897	52.786					47.3215	100	100	95	13.2597				100
Sao Tome and Principe	STP		AFR	Low-Mid	2030	4825.22	56.3	132.216		12.8868	28.03		135.457	8.07378	153137	1.22877	17.5433	2.21528	7.24517	26.3791			61.9195	76.1447	9.12512	0.779506	8.93765						27.66	96.0992	77.4082	94.9283	3.68352	24.7318			21.9712	83.0177	42.433	19.482	24.8095	0	6.29685	0
Saudi Arabia	SAU		EMR	Hi	2030	52950.5	56.3	11.2591	99.6999	3.93327	7.35592		10.3268	0.0623706	1175.6	0.288498	16.1001	3.15406	0.204946	28.3419			73.5	37.9026	0.0917819	0.66229	10.0302					13.5476		98.2365	96.6815	97.7736	25.2315	59.0143	4.62093	8.31751	88.6783	100	100	99.0092	86.1799		6.00022	0.2
Senegal	SEN		AFR	Low	2030	5020.64	40.3	216.125	71.8424	15.0311	31.1978	0.106281	102.951	33.2732	6822447	2.76199	16.0723	5.60027	0.808749	21.2842	61.3785		60.7728	62.5116	14.3966	1.69399	4.89515	13.6735	6.54059	1.04832	10.3665	8.30836	4.945	94.3342	75.5955	91.2439	1.86686	6.68205	0.105533	0.149141	45.5372	81.5984	54.9087	40.8566	38.3129		6.20766	0.1
Serbia	SRB		EUR	Up-Mid	2030	28569.1	38.5	10.9341		2.5717	3.66063	0.0214795	15.7166		0	0.083912	16.8891	13.8422	13.1461	6.62238		12.9647	90.9225	100.12	0.386547	0.204448	11.7232					37.9719	1.48	95.0734	95.0431		45.4875	68.9319	5.13261	7.50959	52.3953	100	100	100	23.692	0.0916449	1.16863	0.1	99.2405
Seychelles	SYC		AFR	Hi	2030	39507.9	32.1			6.56478	10.1866		12.4909		0	0.124245	19.159	8.72069	13.4992	14.7179		55.8717	71	48.8042	0.132303	0.459478	9.67133					21.0058	17.18	97.6271	102.433		12.2816	38.5538	2.64648	0.42423	77.6957	99.9241	100	100	18.0685	0	8.09254	0	91
Sierra Leone	SLE		AFR	Low	2030	2255.74	35.7	1038.43	71.1586	26.978	85.907	0.459619	265.064	232.054	4978758	6.93244	27.6189	8.93595	6.32102		53.226		46.8768	131.157	56.5515	3.24327	7.67145					24.6934	10.01	87.892	54.0957	86.1523					52.5262	61.6102	16.5163	5.95606	20.082	0	11.0229	0
Singapore	SGP		WPR	Hi	2030	121345	35.7	8.12258	99.5999	0.856172	2.19204	0.0827357	42.5881		6461.35	0.413718	8.99636	9.01451	2.16594	2.65729		2.41695	85.5	35.5321	0.0755944	0.0834706	12.5136					16.5899		97.2617	91.0778	79.8948	27.5255	80.7962	4.58652	6.04851	98.2415	100	100	95	17.9443	0	0.175081	0.1	66.4356
Slovakia	SVK		EUR	Hi	2030	43452.6	25.5667	4.53243		2.25017	4.23677	0.0209281	4.97185		5.30999	0.47148	15.8747	12.0107	12.8055	5.68438		20.9279	76	52.0349	0.0685624	0.313481	12.4637					29.8882		97.0236	100.067	95.0277	37.4859	88.4225	6.0369	8.82349	90.2857	100	100	100	17.5296		1.08639	0
Slovenia	SVN		EUR	Hi	2030	52209.8	24.75	6.68047		0.94191	1.62356	0.0314812	5.7013		6.68524	0.866237	11.6662	18.5054	14.125	5.93769		3.8395	79	49.8777	0.0669636	0.231555	12.682					22.1959		95.0653	96.6445	51.9352	37.4018	108.746	8.51807	8.12241	78.4164	100	100	100	15.945		0.578451	0.1	100
Solomon Islands	SLB		WPR	Low-Mid	2030	2651.65	37.1	103.174	87.3284	7.97964	18.9888		78.8972	106.263	456071	2.75604	23.3023	4.69255	1.45459	16.9686	40.5347		50.5015	64.0717	5.42102	0.871102	9.19956	29.3376	8.06732	4.64064	14.7508		16.735	94.3554		83.6963	2.17609	22.4976	0.517187	1.33979	49.6353	65.4455	32.1241	8.53487	11.3922	1.96093	4.0809	0.1
Somalia	SOM		AFR	Low	2030	1082.06	36.8	644.514		34.9372	113.976	0.0306239	253.093	29.2912	3518241	9.74838	20.9318	4.56621	0	26.246			26.1095	143.578	72.9689	4.16314	9.17207						3.63	42.2026							30.2345	41.156	16.7437	5.43029	27.6655	0.292545	5.16193	28.2
South Africa	ZAF		AFR	Up-Mid	2030	13698.1	63.2	139.568	96.5576	11.0793	39.1251	5.45003	651.73	1.6841	11100000	1.7521	26.5008	11.73	9.25981	25.9737	77.3326	71.4285	68.3582	61.3094	13.9098	1.26233	13.7169	27.6314	2.51483	13.2537	5.96293	20.7142	1.85	65.9718	64.9185	64.5264	8.23779	45.3467	1.23159	2.34549	85.6075	84.7853	72.7062	83.8832	24.3259		33.5416	0.1	91.8723
South Korea	KOR		WPR	Hi	2030	55500	31.4	8.53476	100	1.24538	2.55914		66.2218	0.0989543	134.13	0.590542	7.38966	26.0559	11.242	9.19396		1.13566	85.5	31.2402	1.27936	0.401066	12.8405					23.2403		98.9448	99.7706	97.1016	28.6988	75.9569	5.82206	8.38846	97.5015	100	100	100	24.1153		1.10515	0.5	100
South Sudan	SSD		AFR	Low	2030	1018.15	44.1	755.704		38.1175	91.8568	1.17819	142.837	134.366	9138465	20.5785	19.4156	3.66398		29.5774			31.6076	106.915	59.7321	3.85292	1.59251						9.405	26.0424							41.1083	50.4849	10.1551	5.1418	40.7339	0.297454	4.91256	19.4
Spain	ESP		EUR	Hi	2030	46087.2	35.35	4.37384		1.59484	2.69741	0.0919684	10.2771		266.466	0.175029	9.55873	8.14883	10.5263	3.96429		7.17039	82	25.4296	0.167049	0.178049	14.7832					29.1628		97.9945	95.4062		44.3646	58.2056		13.403	91.7477	100	100	100	9.67699		0.596661	0.1	100
Sri Lanka	LKA		SEAR	Low-Mid	2030	17947	39.3	22.3187		4.64267	6.55856	0.0104899	55.6444	0	60239.3	0.533809	15.8384	13.7459	4.81625	13.8316	89.9731		82.3812	77.9582	0.806012	0.309348	7.98869	13.8809	12.9337	2.19102	15.5281	13.4569	1.665	100.113	102.304		12.8197	27.0371	0.979746	0.949313	69.2413	98.2969	100	30.8925	14.6842	0.282961	2.52404	0.1
Sudan	SDN		EMR	Low-Mid	2030	5720.46	34.2	260.562		25.6199	53.4543	0.123483	75.2547	27.3816	16300000	2.56582	24.4936	7.73321	0.535093	24.581			49.7789	97.0001	13.6346	3.42993	14.1254						2.72	94.631	71.8983	93.3983	4.76602	9.14017	2.40598	5.07635	66.7181	61.3837	37.282	44.8645	46.0247		5.58085	8.3
Suriname	SUR	South	AMR	Up-Mid	2030	16324.2	57.9	170.053	79.0394	11.5269	22.4458	0.55167	30.7476	0.94224	64740.4	0.38106	22.4407	23.7952	4.92198	14.8421			65.2963	53.1615	2.26564	0.433546	13.6874					25.3418	3.015	85.6992	43.5497		11.3351	38.9646		0.411961	71.593	93.0494	76.4291	84.2784	26.0267	0	10.6111	0
Swaziland	SWZ		AFR	Low-Mid	2030	9781.69	54.6	351.378		16.2355	49.9721	8.15301	330.474	0.901102	227134	0.798586	25.7512	12.8988	10.2936	26.2204			66.8992	65.9273	24.3312	3.06663	14.8843					9.04414	11.615	90.3468	90.0104	88.1739	0.867943	21.1398			56.014	69.566	60.1446	52.8757	16.0452	0.196018	18.7396	0.1
Sweden	SWE		EUR	Hi	2030	61287.7	29.4	3.5127		1.4819	2.47862		7.20822		159.081	0.29549	8.80557	14.8071	9.66974	2.70997		4.10586	85.5	16.9826	0.167925	0.357304	18.191					18.752		97.4776	96.3796	95.5484	54.0871	125.549	8.84233	8.44896	93.2379	100	100	98.2307	6.02564		1.01225	0.1	100
Switzerland	CHE		EUR	Hi	2030	80063.4	32.775	4.48431		2.71871	3.77711		7.03342		0	0.15902	8.33816	16.7316	11.99	2.62707		2.45355	82.5	23.8105	0.0863755	0.0909753	23.5197					25.6305		96.898	89.0696	81.1786	46.1543	180.909	5.47279	5.90305	91.9434	100	100	95	10.2937	0.195742	0.466356	0.1	100
Syria	SYR		EMR	Low-Mid	2030		37.5
Tajikistan	TJK		EUR	Low-Mid	2030	4707.91	34	22.339	99.3466	10.8853	23.1821	0.158976	71.0921	0	610000	0.569527	22.4559	2.30423	3.78745	16.5353	56.5305		90.8724	59.5929	1.66473	0.878129	5.33713	13.3918	4.63944	3.68683	5.42282		3.63	97.3135	101.468						75.1335	80.1989	100	100	41.3721		1.07262	0.1	90.9299
Thailand	THA		SEAR	Up-Mid	2030	23997.1	36.45	15.2793	100	4.33739	7.37282		139.255	0.657148	59069.6	0.14412	13.2869	13.6408	9.20239	30.5585	100	44.187	96.8355	75.3447	2.43633	0.316564	15.4895	8.59292	4.69001	8.90997	5.2031	20.0702	0.46	100.013	97.8815		7.21231	31.3186	2.02754	4.62452	92.8497	100	100	88.1189	25.9324		4.25073	0.4	89.9276
Timor-Leste	TLS		SEAR	Low-Mid	2030	3245.44	28.7	213.112	56.7652	20.9654	48.9146		495.773	0.180429	1190267	0.865306	19.8409	4.5908	2.10711	12.6718	37.6141		50.8698	76.6964	9.7832	0.396946	3.69645					42.1775	10.705	76.0253	40.0392		6.99882	15.5686	0.403225	0.0815794	62.0335	70.1383	44.1387	7.04016	18.1849	0	5.12101	0
Togo	TGO		AFR	Low	2030	3321.62	43.1	244.382		17.8856	47.6155	0.694482	37.6336	178.685	3169060	2.6139	20.5128	8.6574	3.62669	26.3426			59.6298	95.7368	23.9819	1.7167	4.78216					7.41399	5.24	90.8961		88.1801	0.689854	3.72469	0.0328752	0.0320172	56.0526	69.0451	16.2027	8.47652	30.0172	0	7.15672	0
Tonga	TON		WPR	Up-Mid	2030	7225.11	37.6	101.457		5.72703	13.0736		10.7166		27631	2.07786	21.8687	3.34423	1.61993	15.973			67.2922	52.1013	1.06875	1.13401	8.0229					27.7608	40.74	80.1055	86.9141			43.8629			57.7038	100	99.9052	67.2001	10.0086	0	4.04569	0
Trinidad and Tobago	TTO	Caribbean	AMR	Hi	2030	27355.3	40.3	62.7723	100	17.0773	26.7912	0.240141	17.3015		18915.4	0.429046	21.3739	13.5888	8.41166	12.089			73.2189	44.9271	0.0995141	0.199372	9.09642							93.0127	65.0261	91.9879	26.7793	35.1623	3.60502	5.07081	66.0146	97.0786	92.119	95.2233	22.3924	0	42.2021	0
Tunisia	TUN		EMR	Low-Mid	2030	11605.4	32.8	57.0772		7.17579	12.3057	0.030404	35.1575		5179.49	0.722395	15.8028	3.33678	1.96122	22.3304			74.9586	54.9268	0.894656	0.46532	13.5277					33.3327	0.325	98.307	97.8947		13.7981	27.6325	3.30248	2.44458	59.6343	95.7569	95.7873	100	35.4223	0	1.61234	0.4
Turkey	TUR		EUR	Up-Mid	2030	39407.1	42.025	11.9592	98	4.99542	9.02337		15.2381	0	763.794	0.267673	14.7303	6.83345	2.2361	11.4315			73.0164	40.3777	0.202778	0.232958	9.59132					27.1179	1.21	98.0735	88.3073	95.9806		30.8254	3.96868	4.44965	81.946	100	100		40.0832		2.24111	1.1	95.3516
Turkmenistan	TKM		EUR	Up-Mid	2030	15733	40.8	42.4581	99.8587	21.9813	49.4638		46.2542	0	96.1791	0.231536	30.1602	6.96713	5.37759	14.5396	75.0712		68.8791	51.2484	4.05881	0.757103	8.71028	11.5932	4.22392	5.88029	3.23277		1.12	98.4596	98.8809						66.9556	93.772	96.6251	94.334	24.2248	0	4.27961	0.1	84.8867
Tuvalu	TUV		WPR	Up-Mid	2030	6632.02	39.1			11.3917	16.2271		176.303		5864.58	0.543733			1.99073								10.0876						34.525	96.4909	97.3495						67.3417	100	100	64.656
Uganda	UGA		AFR	Low	2030	3888.01	42.8	230.916	78.127	14.6124	33.3678	1.46052	164.67	98.931	13000000	2.47902	19.1638	9.04996	11.0559	26.2523	66.9159		61.7335	61.9831	18.5554	2.30448	5.12453	21.5263	2.8451	4.18023	7.17217	9.86096	5.75	86.2813		77.8736	1.27134	7.81961	0.0935277	0.0151443	55.835	42.6116	21.8823	6.46282	46.9144		9.78143	1.4
Ukraine	UKR		EUR	Low-Mid	2030	18584.2	25.65	16.7021		3.89039	6.06409	0.307508	72.6431		0.196262	0.368284	22.388	20.9536	9.88214	12.5058			89.7575	116.469	0.184195	1.89746	7.35408					29.838	1.115	34.9762	59.8607						75.3182	100	100	100	18.7473		3.64757	5	96.1926
United Arab Emirates	ARE		EMR	Hi	2030	83766.3	26	5.09507	100	3.99646	7.43907		0.733171	0	10.5002	0.0723665	15.9933	2.69804	4.04577	17.3707			74	14.8704	0.0802537	0.260273	7.80982					19.1099		98.6077	100.813	96.9232	26.6138	58.0891	6.20361	7.50016	94.4396	100	100	95	36.6302	0	3.46756	0
United Kingdom	GBR		EUR	Hi	2030	51948.3	34.3667	8.11347		2.42792	3.91768		9.10733		400.194	0.206442	10.6702	8.59537	11.8623	3.02017		13.6263	86	30.5478	0.173953	0.228459	18.4902					22.2598		94.3693	89.5244	91.6544	30.5083	89.7615	5.72028	9.3198	90.5726	100	100	100	10.4967		1.26332	0.1	100
United Republic of Tanzania	TZA		AFR	Low	2030	4025.89	40.5	270.507	66.7779	15.2089	36.4295	1.44763	236.149	56.2662	16400000	1.33357	15.714	4.94702	10.8997	26.4968	69.3294		57.8082	63.0891	22.839	1.96614	8.10227	25.8803	3.67627	4.16797	9.5328	14.6534	4.885	98.4267	78.2842	95.157					62.4578	54.514	27.547	6.42304	24.2014		6.05312	0.1
United States	USA	North	AMR	Hi	2030	75401.2	41.225	11.6009	99.0999	3.1215	5.42839		2.87824		665.104	0.0356437	13.5622	14.5174	10.5322	11.8272	77.2	20.1755	83.5	22.0622	0.155304	0.764378	30.4213	3.04293	0.362507	9.96108		21.6522		95.6777	95.9817	92.3677	30.3945	94.7221	7.04829	12.2399	96.6194	99	100	95	7.46632		5.54162	0.2	100
Uruguay	URY	South	AMR	Hi	2030	26607.7	39.75	13.083	100	4.21214	7.3506	0.194248	27.9867		372.326	0.321841	16.1382	18.3226	11.3812	12.9469		51.6948	89.0216	30.0992	0.332779	0.35519	19.4583					16.8599	0.055	95.4925	93.4068	93.5347	50.4542	44.2152	14.9518		84.9575	100	100	100	8.58841		6.77998	0.1	100
Uzbekistan	UZB		EUR	Low-Mid	2030	11564.2	34.8	23.546	100	8.80923	14.9199	0.224924	61.2546	0	217213	0.462432	21.3611	6.72042	3.17721	10.335			100	44.6494	0.225923	0.726067	8.83236					12.6701	1.52	100.602	103.777	97.4862					45.1575		100	100	27.7645		1.44796	0.1	97.9826
Vanuatu	VUT		WPR	Low-Mid	2030	2897.64	37.6	73.0698		11.2176	25.6233		54.8178	7.89872	247012	8.14708	22.9881	4.43383	1.02534	15.641			51.1918	73.8098	9.5253	0.850362	8.53911					18.6262	11.01	83.2052			1.80343	14.3547			37.4827	92.3397	54.2498	13.5624	10.9324	0.888457	2.39769	0.1
Venezuela (Bolivarian Republic of)	VEN	South	AMR	Up-Mid	2030		47.15
Viet Nam	VNM		WPR	Low-Mid	2030	18661.5	35.5	29.7363		6.29605	10.9042		98.2236	0.0350813	2561854	0.832231	14.0647	6.33212	10.4329	22.7206			100	49.759	0.716935	0.535926	7.91882	15.7775	4.68294	6.37073	8.05154	22.6664	0.88	97.1675	100.435		13.3607	19.6643		5.44468	91.7889	100	96.5126	96.4481	28.4515		2.62813	0.1
Yemen	YEM		EMR	Low-Mid	2030	2410.84	36.7	354.63		25.0661	50.5307		46.0375	36.8286	5666648	2.41515	29.8122	8.39208	0.1032				43.884	86.7482	9.13238	3.4916	2.18042					18.3087	6.265	69.7163	47.9352	69.293					50.2519	71.2993	61.7859	68.0306	43.9577		5.74009	21.6
Zambia	ZMB		AFR	Low-Mid	2030	3052.43	57.1	244.392		24.5613	68.8308	3.54963	393.017	240.188	13600000	1.94101	18.4854	6.22179	4.64233				49.7794	65.5069	39.241	3.23594	7.01621					13.9735	11.77	92.1958	60.413	92.2914	0.847779	8.51117	0.175821	0.651479	47.2476	59.8219	30.0507	15.1209	23.9966	0	10.732	0
Zimbabwe	ZWE		AFR	Low	2030	2616.2	44.3	409.143	78.9134	21.5903	48.974	3.11985	222.816	69.4182	9189828	4.17152	18.838	10.4596	4.94854	34.0129	89.277		57.6712	64.6563	22.1042	2.14648	11.2027	25.5425	3.16545	5.73901	7.88845	16.1222	6.96	89.7695	71.1248	89.2421					66.9916	68.203	40.1227	30.5346	18.9572	0.196881	14.2559	0.1
ctry	code	Region	income_group	gdp_pc	gini	for_311	for_312
Antigua and Barbuda	ATG	Caribbean	Hi	22661.8	51.3		100
Bahamas	BHS	Caribbean	Hi	38531	26.6	77.3995	99.4274
Barbados	BRB	Caribbean	Hi	16760.3	32.4	25.5994	99.6897
Saint Kitts and Nevis	KNA	Caribbean	Hi	29347.6	43.7		100
Trinidad and Tobago	TTO	Caribbean	Hi	27355.3	40.3	62.7723	100
Dominica	DMA	Caribbean	Up-Mid	17114.5	41.6		100
Dominican Republic	DOM	Caribbean	Up-Mid	28541.6	44.2	60.83	100
Grenada	GRD	Caribbean	Up-Mid	20245.9	34.575	22.3082	100
Jamaica	JAM	Caribbean	Up-Mid	11692.2	46.9	80.1955	98.9341
Saint Lucia	LCA	Caribbean	Up-Mid	17174.3	51.2	43.1106	100
Saint Vincent and the Grenadines	VCT	Caribbean	Up-Mid	16150.1	51.2	35.8436	100
Haiti	HTI	Caribbean	Low	2950.1	41.1	370.046	41.4359
Belize	BLZ	Central	Up-Mid	6951.27	56.3	28.3127	92.0665
Costa Rica	CRI	Central	Up-Mid	25003.2	48.35	20.3712	98.6999
Panama	PAN	Central	Up-Mid	41160.2	50.075	72.6587	94.1999
El Salvador	SLV	Central	Low-Mid	10355	39.3	45.5814	100
Guatemala	GTM	Central	Low-Mid	10152.1	48.3	71.8749	71.0499
Honduras	HND	Central	Low-Mid	6790.5	49.325	108.594	75.6797
NiCaribbeanagua	NIC	Central	Low-Mid	6762.57	46.2	132.251	91.0828
Canada	CAN	North	Hi	55097	33.2333	6.30877	97.9
United States	USA	North	Hi	75401.2	41.225	11.6009	99.0999
Mexico	MEX	North	Up-Mid	22328.2	45.85	34.5376	98.9242
Argentina	ARG	South	Hi	23592.9	41.4667	51.6062	93.9931
Chile	CHL	South	Hi	28380.8	44.4	19.1212	99.6999
Uruguay	URY	South	Hi	26607.7	39.75	13.083	100
Brazil	BRA	South	Up-Mid	17259.9	53.1	38.7929	100
Colombia	COL	South	Up-Mid	18835.7	50.425	52.6174	100
Ecuador	ECU	South	Up-Mid	12607.6	45.275	60.0759	97.1983
Guyana	GUY	South	Up-Mid	56006.5	45.1	65.8484
Paraguay	PRY	South	Up-Mid	16123.3	47.5	105.633	100
Peru	PER	South	Up-Mid	15901	43.175	55.9255	95.5026
Suriname	SUR	South	Up-Mid	16324.2	57.9	170.053	79.0394
Bolivia	BOL	South	Low-Mid	10416.8	44.8	172.525	72.9672
